# Supplementary material for: Genetic characterization of Tibetan pigs adapted to high altitude under natural selection based on a large whole-genome dataset
Source: Sci Rep. 2024 Jul 24;14:17062. doi: 10.1038/s41598-024-65559-3 (PMC11269713; doi:10.1038/s41598-024-65559-3)
Supplement: Supplementary file 2 — Supplementary Tables. [file 41598_2024_65559_MOESM2_ESM.xlsx]

## Sheet: S.Table 1
Supplementary table 1 the information of smaple
Studies	Accession codes	Sample size	Data_type	Depth
Study 1	SRA096093	22(69)	WGS	30X
Study 2	CRA001606	11(223）	WGS	3~5X
Study 3	PRJEB1683	0(48)	WGS	10-20X
Study 4	PRJNA186497	36(48)	WGS	3-10x
Study 5	PRJNA260763	0(70)	WGS	10-20x
This study	GVM000695	146 (75)	ASA	-
Total		215(533)
Note: the stduy1-5: Huashui Ai et al.,2014;Yun-Fei Ma.,2019;Martien A.et al.,2012,Mingzhou L et al.,2013;Eukaryota et al., 2014

## Sheet: S. Table 2
Supplementary table 2 the 209 reported genes in TBP
Chromosome	Pos_start	Pos_end	Genes
1	183416134	183792417	BMP4
1	25155664	25160279	CITED2
1	241897764	242084207	INVS
14	53652245	54406355	RYR2
14	113500842	113614517	SUFU
3	53149095	53289795	TBC1D8
3	94165815	94254079	EPAS1
1	190625181	190674850	HIF1A
8	1353236	1380637	RNF4
15	87440916	87964202	PDE1A
2	44416175	44614028	PDE3B
14	124760398	125010892	ABLIM1
5	30127	36005	ACR
17	41702273	41724394	ACTR5
5	17314290	17350722	ACVR1B
9	57127442	57152547	ADAMTS15
13	46034816	46207006	ADAMTS9
7	51006355	51363621	ADAMTSL3
18	50046575	50143771	ADCY1
16	74305745	74524295	ADCY2
7	74952038	74974201	ADCY4
12	59393220	59449692	ADORA2B
16	63550128	63603034	ADRA1B
18	51046896	51056698	AEBP1
15	39701308	39713496	AGA
6	31747606	31758280	AKTIP
14	39896565	39933124	ALDH2
1	162144471	162367879	ALPK2
15	94274526	94340027	ANKAR
6	42501165	42559912	ANKRD27
2	37171401	37255811	ANO5
8	137618616	137926894	ANTXR2
1	120807328	120946052	AP4E1
2	26095038	26115464	APIP
6	51372259	51377794	APOE
2	143304079	143327590	ARAP3
7	91343987	91385911	ARG2
4	93045859	93160098	ARHGEF11
9	47475805	47618361	ARHGEF12
4	98333459	98404961	ARNT
3	47058958	47070664	ASTL
4	16012561	16082638	ATAD2
13	45401127	45498067	ATXN7
8	102213138	102266309	BBS7
6	51256033	51265355	BCL3
9	33003276	33063420	BIRC2
6	155387142	155458586	C8B
6	69447439	69468821	CA6
1	236388690	236400822	CA9
17	61764937	61778418	CABLES2
15	92233269	92332385	CALCRL
14	76535095	76592909	CAMK2G
9	46404999	46512834	CBL
7	23543923	23558048	CCHCR1
4	41804359	41822453	CCNE2
12	22755909	22831333	CDK12
2	75314769	75364195	CELF5
12	53112230	53165653	CHD3
4	115540950	115840708	COL11A1
4	18690197	19060783	COL14A1
12	24280662	24292820	COPZ2
16	50426816	50499065	CPEB4
14	133246526	133376603	CPXM2
17	59141501	59149298	CTSZ
4	452861	466883	DGAT1
3	69054760	69091341	DGUOK
12	20725950	20759033	DNAJC7
15	68660849	68743818	DPP4
14	140497457	140515833	DPYSL4
3	112155541	112252968	DPYSL5
12	19336354	19349734	DUSP3
5	90168242	90257248	EEA1
2	81277465	81281453	EIF4E1B
15	133060280	133104194	EIF4E2
3	29266236	29306116	ERCC4
14	90002024	90075898	ERCC6
8	70351309	70372518	EREG
16	51283272	51403520	ERGIC1
6	106693682	106788984	ESCO1
7	56440620	56540253	ETFA
8	104464342	104470480	FABP2
1	65872119	65935703	FBXL4
1	19755720	20024398	FBXO30
16	28695469	28777541	FGF10
4	94807285	94819376	FLAD1
1	270042369	270180188	FNBP1
4	123675062	123779618	FNBP1L
13	79709013	79709825	FOXL2
18	42030510	42046184	GHRHR
2	108561378	108597262	GIN1
15	63592698	63728634	GPD2
5	22304588	22311031	GPR182
13	145997738	146105696	GRAMD1C
8	46078246	46241921	GRIA2
13	146715642	146932367	GTPBP8
8	35167621	35190587	GUF1
3	16671420	16689231	GUSB
5	30645634	30697232	HELB
9	132347028	132666867	HHAT
13	89261192	89333000	HLTF
6	81611422	81630530	HMGCL
2	40904116	41025952	HPS5
4	461559	486473	HSF1
2	140515246	140531845	HSPA9
3	127500759	127503257	ID2
15	111341152	111362280	IDH1
15	68928244	68985074	IFIH1
5	32477848	32482752	IFNG
5	81775970	81848037	IGF1
1	7368103	7472548	IGF2R
15	121083753	121090121	IHH
6	54906401	54946202	IL4I1
13	59652755	59690184	IL5RA
4	109495186	109509774	KCNA3
12	20592932	20610319	KCNH4
8	43749425	43870997	KLHL2
6	83030701	83054381	LDLRAP1
8	113824547	113944078	LEF1
6	146798979	146896108	LEPR
1	264900591	264920913	LHX2
3	5322255	5409178	LMTK2
7	79965467	80152314	LPCAT4
10	15372879	15382939	MAP1LC3C
2	74626658	74651348	MAP2K2
3	40195649	40241283	MAPK8IP3
9	67314484	67365061	MAPKAPK2
3	59211157	59225261	MAT2A
14	99574440	99628175	MINPP1
10	14102395	14104982	MIXL1
14	49907694	49917469	MMP11
14	41463539	41559445	MYO1H
1	119407343	119536440	MYO5C
3	132168043	132294015	MYT1L
4	89246960	89261687	NDUFS2
4	95957228	95973430	NPR1
8	52152651	52162943	NPY1R
8	67058472	67069291	ODAM
6	83411553	83446834	PAFAH2
8	55700686	55722983	PAICS
16	55313323	55340065	PANK3
9	44567577	44596484	PCSK7
8	40967493	41021442	PDGFRA
1	21750289	21802182	PEX3
5	54474624	54849512	PIK3C2G
2	74977274	75046896	PIP5K1C
6	78327319	78330699	PLA2G2A
14	76629299	76635172	PLAU
2	7843340	7860193	PLCB3
17	43809677	43844555	PLCG1
6	166528506	166533731	PLK3
13	86401244	86513105	PLOD2
5	82018915	82020818	PMCH
14	73132370	73167689	PPA1
8	47656273	47702748	PPID
10	24465041	24637360	PPP1R12B
9	65056398	65066775	PPP1R15B
6	155681781	155754272	PRKAA2
2	65074870	65095553	PRKACA
3	87231534	87337703	PSME4
3	16877923	16907952	PSPH
6	52522630	52527613	PTGIR
17	52017104	52086736	PTPN1
1	116292642	116322415	PYGO1
1	265905210	265929061	RABEPK
5	65872281	65897215	RAD51AP1
15	137490087	137535555	RAMP1
16	21562916	21611885	RANBP3L
8	48020697	48277476	RAPGEF2
1	55893480	55982068	RARS2
3	54135532	54862224	REV1
16	24109934	24311231	RICTOR
7	4750759	4780002	RIOK1
1	112961412	113059543	RNF111
3	39997647	39999583	RNF151
9	44597007	44642112	RNF214
2	5089469	5095576	RPS6KB2
6	19154416	19204825	RSPRY1
3	37397120	37443235	SEC14L5
2	41114168	41356040	SERGEF
3	8863695	8871564	SERPINE1
16	44186539	44225614	SGTB
18	2545718	2555484	SHH
9	89764764	89767425	SP8
12	5114948	5120119	SPHK1
14	72183363	72199254	SRGN
2	11694859	11740744	STX3
2	17120691	17166953	SYT13
12	327013	449557	TBCD
8	44708746	44740980	TDO2
14	124529586	124573244	TDRD1
11	63695628	63716732	TGDS
7	98327402	98368601	TMED10
11	69361227	69443039	TMTC4
12	35240793	35393415	TRIM37
2	25247505	25378565	TRIM44
6	85567458	85592651	TRNAU1AP
1	121146115	121250224	TRPM7
14	59409123	59509549	TTC13
7	94218384	94254731	TTC9
4	89395195	89401047	USF1
15	39037893	39133041	VEGFC
4	50370088	50509113	WWP1
6	50403686	50425710	XRCC1
1	16465252	16498971	ZC3H12D
7	28680549	28765484	ZNF451
6	45705030	45737962	ZNF567
6	62695611	62739712	ZNF606
9	136105129	136186744	ZPBP
15	16414757	16727842	ZRANB3
Note: the genes come from the study: Huashui Ai et al.,2014;Yun-Fei Ma.,2019;Martien A.et al.,2012,Mingzhou L et al.,2013;Eukaryota et al., 2014;Dong-Dong Wu et al., 2019;Kelsey E. et al., 2019.

## Sheet: S.Table 3
Supplementary table 3 the top 1‰ (4,598) TCSSs in TBPs
Chromosome	POS	SNP	CMS	Consequence	Genes
13	60142845	rs336122057	15.4467	intergenic_variant	-
4	75035629	rs710894671	14.5742	intergenic_variant	-
15	31108803	rs343550189	14.4477	intron_variant	RALB
11	11648477	rs323305741	14.3625	intron_variant	NBEA
11	11673047	rs322298486	14.2145	intron_variant	NBEA
8	67034773	rs335922995	14.132	intergenic_variant	-
13	60164477	rs326725376	14.1302	intron_variant&non_coding_transcript_variant	-
7	79247222	rs696090163	13.9497	upstream_gene_variant	-
13	60146345	rs329990171	13.8395	downstream_gene_variant	-
7	79247221	rs711714363	13.8247	upstream_gene_variant	-
11	11589066	rs81481552	13.7143	intron_variant	NBEA
13	60239199	rs337426950	13.628	intergenic_variant	-
4	75465629	rs331719671	13.478	upstream_gene_variant	-
15	31153375	rs323609668	13.4651	intergenic_variant	-
16	30564814	rs696481506	13.4587	intergenic_variant	-
13	60124157	rs340445092	13.3794	intergenic_variant	-
11	11647679	rs338542466	13.3766	intron_variant	NBEA
16	23681245	rs700613046	13.3317	intron_variant	LIFR
13	60238946	rs342624490	13.3247	intergenic_variant	-
11	11614396	rs1112457762	13.2356	intron_variant	NBEA
13	60137948	rs324882329	13.2105	intergenic_variant	-
1	167420553	rs329216405	13.1866	intergenic_variant	-
9	90937655	rs711972099	13.1822	intergenic_variant	-
1	167424862	rs337818868	13.1703	intergenic_variant	-
2	64694210	rs326031478	13.1235	intron_variant	CLEC17A
7	28315938	rs325487910	13.0992	intron_variant	PRIM2
1	167414411	rs337482051	13.089	intergenic_variant	-
4	74987125	rs707406653	13.0697	intergenic_variant	-
1	156295017	rs319376129	13.0605	downstream_gene_variant	CDH7
15	31058042	rs342038614	13.0268	intergenic_variant	-
13	60205059	rs325755258	13.0099	intergenic_variant	-
13	83019802	rs321211870	12.9794	intron_variant	GK5
1	167427623	rs334025826	12.9699	intergenic_variant	-
7	28314952	rs325217639	12.9577	intron_variant	PRIM2
14	49300469	rs333973699	12.9441	intron_variant	BCR
4	47652189	rs342773384	12.9219	intergenic_variant	-
11	11658757	rs333057155	12.8899	intron_variant	NBEA
7	26125849	rs343496527	12.883	intron_variant	FAM83B
13	60229287	rs325216954	12.882	intergenic_variant	-
13	96570551	rs323275221	12.8652	intergenic_variant	-
8	67057601	rs344746348	12.8429	upstream_gene_variant	ODAM
2	67817508	rs700217567	12.7954	intergenic_variant	-
13	60128298	rs320205565	12.7801	intergenic_variant	-
4	73647211	rs332817926	12.7582	downstream_gene_variant	-
15	30500992	rs696713401	12.7293	intron_variant	GLI2
13	60138824	rs320471737	12.7148	intergenic_variant	-
7	25907518	rs327542016	12.6989	intron_variant	HCRTR2
13	60322311	rs319450099	12.6884	intergenic_variant	-
13	60216775	rs344778601	12.6684	intergenic_variant	-
13	82617639	rs336580208	12.6626	intron_variant	GRK7
14	49301899	rs339107125	12.6525	intron_variant	BCR
13	60139604	rs334462927	12.6284	intergenic_variant	-
13	60141112	rs331328639	12.5988	intergenic_variant	-
9	90753382	rs696198986	12.5838	intron_variant	DNAH11
8	67044357	rs345196209	12.5596	intergenic_variant	-
4	69503471	rs327957803	12.5586	intron_variant&non_coding_transcript_variant	-
14	49299822	rs332288928	12.5579	intron_variant	BCR
9	89983847	rs329001566	12.5399	intergenic_variant	-
7	26086938	rs337549520	12.5175	intron_variant	FAM83B
11	11567774	rs323937724	12.509	intron_variant	NBEA
15	110050270	rs80986888	12.4992	intergenic_variant	-
16	23677435	rs709224204	12.4933	intron_variant	LIFR
4	75006244	4:75006244	12.4724	intergenic_variant	-
1	167411949	rs338832603	12.4643	intergenic_variant	-
7	19389002	rs326279216	12.4459	intron_variant	KIAA0319
13	60214000	rs322070865	12.4458	intergenic_variant	-
1	167483989	rs322062421	12.4238	intergenic_variant	-
4	75006268	rs711341222	12.4215	intergenic_variant	-
9	90939101	rs691731307	12.4163	intergenic_variant	-
1	156293092	rs324218734	12.4071	downstream_gene_variant	CDH7
8	31286910	rs320670000	12.3993	intron_variant	N4BP2
11	11614498	rs1111778655	12.3881	intron_variant	NBEA
8	54177985	8:54177985	12.3468	intergenic_variant	-
17	17652181	rs322564183	12.3372	intron_variant	PLCB1
17	17562913	rs697889392	12.3323	intron_variant	PLCB1
13	60138906	rs330503311	12.3262	intergenic_variant	-
4	49029448	rs328894429	12.2988	intergenic_variant	-
11	11614682	rs333292438	12.2894	intron_variant	NBEA
5	101513354	rs322871390	12.289	intron_variant	PPP1R12A
14	49297594	rs321724446	12.271	intron_variant	BCR
4	74990573	rs696143192	12.2695	intergenic_variant	-
8	67011058	rs323801645	12.2678	intergenic_variant	-
8	66967167	rs335718754	12.2651	intergenic_variant	-
1	167406148	rs341415597	12.2638	intergenic_variant	-
7	26224922	rs334729906	12.2599	intergenic_variant	-
11	18794762	rs321992047	12.2412	intergenic_variant	-
18	15198135	rs330115524	12.2286	intron_variant	EXOC4
1	156293266	rs321445369	12.2176	downstream_gene_variant	CDH7
13	190982184	rs705013390	12.2129	intergenic_variant	-
4	69508989	rs321362294	12.1875	intron_variant&non_coding_transcript_variant	-
16	23682955	16:23682955	12.1866	intergenic_variant	-
6	136034255	rs331815150	12.1686	intergenic_variant	-
5	20204367	rs338675103	12.1624	downstream_gene_variant	-
1	125997579	rs318367566	12.1112	intergenic_variant	-
1	156366011	rs345140767	12.1078	intron_variant	CDH7
7	26265496	rs331618723	12.1071	intergenic_variant	-
4	74993097	4:74993097	12.0947	intergenic_variant	-
14	49299434	rs342770549	12.0945	intron_variant	BCR
13	60113165	rs80841140	12.057	intergenic_variant	-
3	96923485	rs336101582	12.0564	downstream_gene_variant	-
4	74995499	4:74995499	12.0485	intergenic_variant	-
8	79446859	rs326417248	12.0329	intron_variant	IQCM
16	30385063	rs333135642	12.026	intron_variant	PARP8
11	11615165	rs318887584	12.0013	intron_variant	NBEA
16	23682812	rs694495468	11.9787	intron_variant	LIFR
6	136035769	rs322123767	11.9746	intergenic_variant	-
1	156262866	rs700494685	11.9697	intergenic_variant	-
5	20202424	rs327884361	11.9641	downstream_gene_variant	-
13	60321303	rs323495159	11.9619	intergenic_variant	-
11	9503432	rs705702563	11.952	intergenic_variant	-
5	101513382	rs332256588	11.952	intron_variant	PPP1R12A
1	156261598	rs322714814	11.944	intergenic_variant	-
4	89776619	rs333921308	11.9387	synonymous_variant	SLAMF7
11	11567626	rs330162642	11.9329	intron_variant	NBEA
6	136034871	rs342493384	11.9293	intergenic_variant	-
8	66998785	rs340142088	11.9291	intergenic_variant	-
5	101515177	rs333079399	11.9248	intron_variant	PPP1R12A
4	47645412	rs335353174	11.9237	intergenic_variant	-
13	96593238	rs331592993	11.9127	intergenic_variant	-
3	7718199	3:7718199	11.901	intergenic_variant	-
4	69506792	rs323849145	11.8958	intron_variant&non_coding_transcript_variant	-
6	56552736	6:56552736	11.881	intergenic_variant	-
8	66967688	rs320681863	11.8783	intergenic_variant	-
17	17442653	rs335469534	11.8736	intron_variant	PLCB1
16	32458678	rs340472773	11.8728	intron_variant	MOCS2
13	60127137	rs322534055	11.8713	intergenic_variant	-
15	44959062	rs345872120	11.87	intergenic_variant	-
4	29557276	rs319463501	11.8685	intron_variant	RSPO2
2	64697240	rs337549892	11.8678	intron_variant	CLEC17A
13	60151123	rs322885110	11.8659	downstream_gene_variant	-
6	136035165	rs322721397	11.8622	intergenic_variant	-
7	25827261	rs321016259	11.8356	3_prime_UTR_variant	HCRTR2
4	49525089	rs322767075	11.8318	intergenic_variant	-
11	11339254	rs340230042	11.8317	intron_variant	NBEA
1	156298606	rs327639147	11.8296	intron_variant	CDH7
8	67045783	rs318801934	11.8269	intergenic_variant	-
8	54177959	8:54177959	11.826	intergenic_variant	-
16	11457863	rs1110040518	11.8177	intergenic_variant	-
2	64690424	rs343477882	11.8114	intron_variant	CLEC17A
15	41863622	rs695850413	11.8083	intergenic_variant	-
7	26053918	rs336272900	11.8061	downstream_gene_variant	FAM83B
2	64695088	rs319307292	11.806	intron_variant	CLEC17A
7	26078962	rs323949353	11.8014	intron_variant	FAM83B
1	156367438	rs705253842	11.8012	intron_variant	CDH7
13	190984534	rs333451063	11.8006	intergenic_variant	-
7	79286034	7:79286034	11.7988	intergenic_variant	-
7	39640215	rs318379484	11.7981	intergenic_variant	-
15	108338100	rs335215292	11.7943	intron_variant	PARD3B
5	101514827	rs344411619	11.7924	intron_variant	PPP1R12A
11	11646361	rs341104851	11.7919	intron_variant	NBEA
4	75480222	rs703410111	11.7831	intergenic_variant	-
4	69507397	rs344808361	11.7825	intron_variant&non_coding_transcript_variant	-
10	24938925	rs704887586	11.7803	upstream_gene_variant	-
13	113326355	rs343463538	11.7792	intron_variant	NAALADL2
16	23679406	16:23679406	11.7756	intergenic_variant	-
1	156297353	rs336045970	11.7717	3_prime_UTR_variant	CDH7
5	101513756	rs330913024	11.7685	intron_variant	PPP1R12A
2	64690657	rs338624399	11.7633	intron_variant	CLEC17A
18	8882279	rs338264305	11.7621	upstream_gene_variant	MRPS33
4	75481269	rs696071697	11.7611	intergenic_variant	-
8	54178068	8:54178068	11.7561	intergenic_variant	-
15	35946384	rs698181751	11.7549	intergenic_variant	-
14	49535623	rs332499545	11.7541	intron_variant	UPB1
14	49297518	rs332118682	11.7524	intron_variant	BCR
4	47610663	rs333857778	11.7496	intergenic_variant	-
1	166917713	rs337287821	11.7491	intergenic_variant	-
5	20201189	rs336108529	11.7427	downstream_gene_variant	-
7	26080743	rs329940869	11.7331	intron_variant	FAM83B
1	156295220	rs328508352	11.7261	downstream_gene_variant	CDH7
11	11617858	rs327819222	11.724	intron_variant	NBEA
7	79247166	rs1113800887	11.7239	upstream_gene_variant	-
16	25278799	rs319876659	11.714	intron_variant&non_coding_transcript_variant	-
14	49294778	rs693319195	11.7138	intron_variant	BCR
4	47645454	rs343700625	11.7102	intergenic_variant	-
9	85651402	rs344236983	11.7061	intron_variant	CRPPA
4	74992373	4:74992373	11.7022	intergenic_variant	-
16	25278856	rs331021677	11.6958	intron_variant&non_coding_transcript_variant	-
14	49294777	rs708724831	11.6949	intron_variant	BCR
14	48831048	rs332833756	11.6894	intron_variant	-
4	49655466	rs334641920	11.6862	intron_variant	CNBD1
16	30535073	rs322177435	11.6826	non_coding_transcript_exon_variant	-
1	125997915	rs336757246	11.6813	intergenic_variant	-
11	11567962	rs322087362	11.6734	intron_variant	NBEA
8	54177468	8:54177468	11.6528	intergenic_variant	-
13	132962367	rs337214348	11.648	intron_variant	DLG1
8	67002337	rs335076176	11.6451	intergenic_variant	-
1	167405120	rs325417602	11.6321	intergenic_variant	-
13	83195226	rs337205855	11.6283	intron_variant	ATR
13	60227904	rs341469932	11.6241	intergenic_variant	-
5	93352313	5:93352313	11.6224	intergenic_variant	-
13	60202984	rs319543877	11.6191	intergenic_variant	-
11	11567938	rs344408767	11.6151	intron_variant	NBEA
4	69502948	rs344626959	11.6128	intron_variant&non_coding_transcript_variant	-
7	29285531	rs341200511	11.607	intron_variant	DST
4	47602169	rs326529269	11.6011	intergenic_variant	-
4	75220256	rs329571009	11.592	downstream_gene_variant	BPNT2
4	69506671	rs339845210	11.5896	intron_variant&non_coding_transcript_variant	-
16	11456043	rs1114125508	11.5886	intergenic_variant	-
5	20198531	rs338358818	11.5827	upstream_gene_variant	-
7	26210382	rs324251555	11.5789	intergenic_variant	-
4	74992837	4:74992837	11.569	intergenic_variant	-
8	66969149	rs333663352	11.5682	intergenic_variant	-
1	167454640	rs337428688	11.5662	intergenic_variant	-
14	49295788	rs329972486	11.5564	intron_variant	BCR
13	64264402	rs327981040	11.556	intergenic_variant	-
1	156377019	rs332469870	11.5535	intron_variant	CDH7
14	48802482	rs322802996	11.5502	intron_variant	-
8	54177268	8:54177268	11.536	intergenic_variant	-
16	23683753	16:23683753	11.5298	intergenic_variant	-
6	56516670	6:56516670	11.5296	intergenic_variant	-
15	45169645	rs699299510	11.5235	intron_variant	STOX2
4	49031041	rs339414711	11.5172	intergenic_variant	-
13	60109279	rs345972418	11.516	intergenic_variant	-
1	167428685	rs701456774	11.5132	intergenic_variant	-
16	32082302	rs335038237	11.5118	intron_variant	-
8	67057689	rs337488532	11.5093	upstream_gene_variant	ODAM
5	101513702	rs320607191	11.5091	intron_variant	PPP1R12A
5	101545708	rs342040287	11.5078	intron_variant	PPP1R12A
4	47643313	rs340297606	11.5042	intergenic_variant	-
9	5907454	rs322216788	11.5039	upstream_gene_variant	-
7	28326865	rs319844197	11.4996	intron_variant	PRIM2
4	125518257	rs330440362	11.4933	upstream_gene_variant	HFM1
4	75192896	rs338438833	11.4927	intron_variant	BPNT2
18	8879248	rs342556748	11.4898	upstream_gene_variant	MRPS33
15	30807962	rs327942311	11.4887	intron_variant&non_coding_transcript_variant	-
13	60171331	rs346259047	11.4886	intron_variant&non_coding_transcript_variant	-
7	40270532	rs327358283	11.4852	intron_variant	RUNX2
4	47631866	rs332834899	11.4797	intergenic_variant	-
9	5919697	rs704240903	11.4738	intergenic_variant	-
13	94292177	rs333903309	11.471	downstream_gene_variant	ARHGEF26
7	26089542	rs344900249	11.4704	intron_variant	FAM83B
13	165394575	rs713203231	11.4702	intergenic_variant	-
1	125999160	rs331469995	11.4698	intergenic_variant	-
14	48830442	14:48830442	11.4696	intergenic_variant	-
8	67002307	rs81250141	11.4656	intergenic_variant	-
4	89777285	rs322464760	11.4587	intron_variant	SLAMF7
14	49294816	rs345409819	11.4573	intron_variant	BCR
6	56516652	6:56516652	11.4547	intergenic_variant	-
7	26574691	rs341829013	11.4509	intron_variant	MLIP
4	47601656	rs324794573	11.4492	intergenic_variant	-
13	83241798	rs335747627	11.4435	intron_variant	ATR
2	64696535	rs345725884	11.4381	intron_variant	CLEC17A
6	56516664	rs696060188	11.4369	intron_variant	-
5	20202419	rs320304323	11.4297	downstream_gene_variant	-
6	56504163	6:56504163	11.4254	intergenic_variant	-
16	30374889	rs318253573	11.425	intron_variant	PARP8
5	93719053	rs702341188	11.4237	intergenic_variant	-
8	67362538	rs336428189	11.4218	intergenic_variant	-
1	167428691	rs693816220	11.4208	intergenic_variant	-
5	93719052	rs693907064	11.419	intergenic_variant	-
7	28378710	rs337715524	11.417	intron_variant	PRIM2
6	136034496	rs345707947	11.4142	intergenic_variant	-
1	167455313	rs338058313	11.4081	intergenic_variant	-
4	75218726	rs325086314	11.4067	downstream_gene_variant	BPNT2
9	99904799	rs697442605	11.4051	intron_variant	GNAT3
9	5907483	rs333123025	11.4046	upstream_gene_variant	-
1	107397617	rs333343708	11.3992	intron_variant	ZNF609
17	17699911	rs692037839	11.3908	intron_variant	PLCB1
4	47596162	rs329993216	11.3864	intergenic_variant	-
13	18442579	rs341410496	11.3833	intergenic_variant	-
10	24936791	10:24936791	11.3824	intergenic_variant	-
1	167427951	rs709480918	11.3776	intergenic_variant	-
7	26792599	rs344544363	11.3755	intron_variant	MLIP
1	55916084	rs327983652	11.3645	intron_variant	RARS2
4	75462339	rs337903623	11.3635	intron_variant&non_coding_transcript_variant	-
4	69918282	rs1112866370	11.3626	intergenic_variant	-
8	67059726	rs332278388	11.3566	intron_variant	ODAM
16	25280158	rs329859579	11.3539	intron_variant&non_coding_transcript_variant	-
5	20198555	rs692329748	11.3532	missense_variant	-
5	101549495	rs704898918	11.3482	intron_variant	PPP1R12A
1	156480224	rs337924871	11.3475	intron_variant&non_coding_transcript_variant	-
4	49384685	rs330408040	11.3438	intergenic_variant	-
17	13555178	17:13555178	11.3421	intergenic_variant	-
4	49384703	rs339451541	11.3324	intergenic_variant	-
15	42616893	rs342069824	11.33	intergenic_variant	-
16	30563273	rs332907996	11.3254	intergenic_variant	-
16	25279703	rs331137346	11.325	intron_variant&non_coding_transcript_variant	-
15	35514478	rs338258435	11.3234	intergenic_variant	-
7	39542085	rs327765831	11.3221	intergenic_variant	-
15	44396068	rs332711867	11.3198	intron_variant	TENM3
16	25279689	rs320051112	11.3176	intron_variant&non_coding_transcript_variant	-
8	67053717	rs321646529	11.3124	upstream_gene_variant	ODAM
16	25279297	rs321048959	11.3119	intron_variant&non_coding_transcript_variant	-
13	60216681	rs322576402	11.3088	intergenic_variant	-
4	49648542	rs319717374	11.3077	intron_variant	CNBD1
8	67280828	rs337527589	11.3066	intergenic_variant	-
9	5862611	rs693269864	11.2992	intergenic_variant	-
4	47556219	rs334340371	11.2986	intergenic_variant	-
2	64696197	rs323434298	11.2935	intron_variant	CLEC17A
4	49008389	rs334091167	11.2915	intergenic_variant	-
14	48802125	rs341605985	11.2804	intron_variant	-
2	64690136	rs327549314	11.2746	3_prime_UTR_variant	CLEC17A
18	7980400	rs692841374	11.2694	upstream_gene_variant	-
2	64693695	rs345774992	11.2666	intron_variant	CLEC17A
5	20200799	rs331525670	11.2612	downstream_gene_variant	-
4	69506570	rs324587195	11.2577	intron_variant&non_coding_transcript_variant	-
10	19433647	rs81428096	11.2518	intron_variant	SUSD4
9	33392528	rs326036496	11.2508	intron_variant	MMP8
7	39090683	rs343468802	11.2495	intergenic_variant	-
9	59375892	rs328028240	11.2478	intron_variant	OPCML
13	94402948	rs319759609	11.2464	intron_variant	GPR149
4	69508404	rs322841690	11.241	intron_variant&non_coding_transcript_variant	-
3	53984744	rs342937107	11.2397	downstream_gene_variant	LONRF2
14	48817902	rs338157398	11.2388	intron_variant	-
16	30375097	rs323096478	11.2361	intron_variant	PARP8
18	8883207	rs342259632	11.236	upstream_gene_variant	MRPS33
8	66971566	8:66971566	11.2348	intergenic_variant	-
8	67001640	rs331917773	11.2344	intergenic_variant	-
14	48219538	rs345573529	11.2313	intron_variant	-
15	34616084	rs709602642	11.2257	intron_variant	CSMD1
1	55915985	rs81354269	11.2254	intron_variant	RARS2
1	125998113	rs325657663	11.2209	intergenic_variant	-
13	83223058	rs343723216	11.2196	intron_variant	ATR
4	49647463	rs333180914	11.2092	intron_variant	CNBD1
8	54177184	8:54177184	11.2046	intergenic_variant	-
9	4475285	rs327457923	11.1993	upstream_gene_variant	-
7	40189244	rs338182941	11.1988	intron_variant	RUNX2
15	83551594	rs697305721	11.1954	intron_variant	-
16	32445618	16:32445618	11.1951	intergenic_variant	-
2	64689060	rs322994292	11.1947	3_prime_UTR_variant	CLEC17A
2	64689061	rs712290644	11.1914	3_prime_UTR_variant	CLEC17A
2	27466329	2:27466329	11.1896	intergenic_variant	-
2	64688955	rs339834184	11.1896	downstream_gene_variant	CLEC17A
4	48997628	rs319542306	11.1873	intergenic_variant	-
4	49651518	rs323801491	11.1849	intron_variant	CNBD1
11	70907011	rs321032906	11.1834	intergenic_variant	-
4	73829469	rs692802282	11.1808	intron_variant	TOX
1	167405477	rs319523796	11.1751	intergenic_variant	-
5	20195669	rs332452188	11.1734	upstream_gene_variant	-
16	23678680	rs1111165243	11.1727	intron_variant	LIFR
14	49294800	rs334736783	11.1727	intron_variant	BCR
15	34615449	rs338977069	11.1658	intron_variant	CSMD1
8	54178032	8:54178032	11.158	intergenic_variant	-
4	47686078	rs318717126	11.1567	intergenic_variant	-
15	92735390	rs338039421	11.1559	intergenic_variant	-
5	20202579	rs319030284	11.1519	downstream_gene_variant	-
1	156267945	rs329979060	11.1509	intergenic_variant	-
7	79247256	rs697483525	11.1489	upstream_gene_variant	-
6	56516656	rs706517028	11.1475	intron_variant	-
14	49297465	rs323522096	11.1351	intron_variant	BCR
13	180346694	rs322927162	11.1346	intron_variant&non_coding_transcript_variant	-
3	49107555	rs330829070	11.1285	intron_variant	NCK2
16	30371903	rs712893448	11.1263	intron_variant	PARP8
5	101547895	rs331940338	11.1262	intron_variant	PPP1R12A
4	49375861	rs345305153	11.1255	intergenic_variant	-
16	23682641	rs692906851	11.1247	intron_variant	LIFR
15	35514223	rs697334660	11.1169	intergenic_variant	-
12	49342798	12:49342798	11.112	intergenic_variant	-
14	49048786	rs322120018	11.1073	upstream_gene_variant	-
11	11348555	rs323653673	11.1053	intron_variant	NBEA
16	13920361	rs344427495	11.1034	intergenic_variant	-
5	20740608	rs329664742	11.0979	intergenic_variant	-
8	96563858	rs690619147	11.0894	intron_variant	JADE1
13	143242166	rs701728002	11.0868	intergenic_variant	-
4	49027793	rs334586890	11.0849	intergenic_variant	-
4	125577834	rs338395777	11.084	intron_variant	HFM1
15	110149324	rs345626188	11.0828	intergenic_variant	-
5	20194504	rs335816074	11.0798	upstream_gene_variant	-
11	60839095	rs331007080	11.0791	intron_variant	GPC5
4	47713026	rs324342746	11.0771	intergenic_variant	-
8	66996294	rs338315463	11.0767	intergenic_variant	-
4	47564939	rs339267706	11.0754	intergenic_variant	-
13	86236547	rs706649167	11.0725	intergenic_variant	-
1	125998678	rs333941764	11.0695	intergenic_variant	-
4	49000901	rs713440637	11.0675	intergenic_variant	-
4	49376232	rs328369292	11.0674	intergenic_variant	-
4	75461699	rs344340096	11.0666	intron_variant&non_coding_transcript_variant	-
4	49000900	rs703641580	11.0644	intergenic_variant	-
7	79610449	rs341128216	11.0639	intergenic_variant	-
4	49379175	rs343558398	11.0549	intergenic_variant	-
8	67002356	rs345330156	11.0544	intergenic_variant	-
2	64688292	rs327687586	11.0512	downstream_gene_variant	CLEC17A
4	49542675	rs331569671	11.0511	intron_variant	CNBD1
7	26158638	rs328772185	11.0492	intergenic_variant	-
4	75461349	rs331532714	11.0462	intron_variant&non_coding_transcript_variant	-
1	161812415	rs328447117	11.0388	intron_variant	-
14	49293721	rs324811814	11.0347	intron_variant	BCR
14	49298249	rs336768990	11.0328	intron_variant	BCR
1	156366747	rs319746078	11.0257	intron_variant	CDH7
13	92450003	rs332422188	11.0212	intergenic_variant	-
4	47685063	rs339654601	11.0071	intergenic_variant	-
4	49380482	rs339110306	11.0055	intergenic_variant	-
1	28532747	rs332244672	11.0016	intergenic_variant	-
5	101513543	rs319880266	11.0012	intron_variant	PPP1R12A
4	74682794	rs345938481	11.0006	intron_variant	FAM110B
2	67817497	2:67817497	10.9994	intergenic_variant	-
4	49007577	rs331209712	10.9989	intergenic_variant	-
18	8879145	rs333458406	10.9983	upstream_gene_variant	MRPS33
13	83158867	rs330339832	10.9977	intron_variant	XRN1
17	17698155	rs701268203	10.9957	intron_variant	PLCB1
6	136034190	rs319804648	10.9956	intergenic_variant	-
15	31515167	rs342682837	10.9951	intergenic_variant	-
8	54177197	8:54177197	10.9906	intergenic_variant	-
13	150155118	rs345732361	10.9902	intergenic_variant	-
4	75193059	rs331359783	10.9881	intron_variant	BPNT2
11	11344721	rs318485174	10.9858	intron_variant	NBEA
11	11622334	rs332386794	10.985	intron_variant	NBEA
4	49007587	rs337228544	10.9824	intergenic_variant	-
3	96992750	rs332983451	10.9812	intergenic_variant	-
4	125796196	rs332107329	10.9808	intron_variant	ZNF644
18	43054839	rs320675236	10.9805	intron_variant	WIPF3
18	8401454	rs321525287	10.9804	intergenic_variant	-
9	5905324	rs334085740	10.976	upstream_gene_variant	-
15	43881254	rs330756288	10.9735	intron_variant	TENM3
4	48690833	rs322197855	10.9718	intron_variant	MMP16
13	150144359	rs329192114	10.9711	upstream_gene_variant	U6
8	67003909	rs336416496	10.9679	intergenic_variant	-
15	110146285	rs325281412	10.9675	intergenic_variant	-
4	75008532	rs694417085	10.9651	intergenic_variant	-
8	67059943	rs336836760	10.9648	intron_variant	ODAM
13	9451883	rs332711349	10.9639	intergenic_variant	-
14	50303977	rs329223986	10.9618	intron_variant	-
4	29560093	rs343094969	10.9614	intron_variant	RSPO2
16	23682630	16:23682630	10.9611	intergenic_variant	-
8	67370321	rs339481368	10.9611	intergenic_variant	-
8	100561715	rs335510643	10.9588	intron_variant	SPRY1
14	49300590	rs344552834	10.9578	intron_variant	BCR
13	5441681	rs786684894	10.949	non_coding_transcript_exon_variant	-
14	49294394	rs343573905	10.9479	intron_variant	BCR
5	20201639	rs322930858	10.9467	downstream_gene_variant	-
4	47628573	rs324077075	10.9443	intergenic_variant	-
4	49531822	rs330881840	10.942	3_prime_UTR_variant	CNBD1
17	13551360	17:13551360	10.9417	intergenic_variant	-
13	150294624	rs344347436	10.9415	intergenic_variant	-
4	75572871	rs324668545	10.9396	intron_variant	-
5	20201131	rs344456285	10.9394	downstream_gene_variant	-
4	47554336	rs337060874	10.939	intergenic_variant	-
4	49531881	rs324903597	10.9356	3_prime_UTR_variant	CNBD1
8	100560343	rs334613015	10.934	intron_variant	SPRY1
15	36609438	rs80966057	10.9339	intergenic_variant	-
17	22064450	rs342474098	10.9333	intron_variant	TASP1
4	48989824	rs338579192	10.9313	intergenic_variant	-
4	48988164	rs337761720	10.9276	intergenic_variant	-
11	6106298	rs325487510	10.9239	intron_variant	MTUS2
1	166999086	rs329048991	10.923	intron_variant&non_coding_transcript_variant	-
14	48801759	rs80821620	10.9208	intron_variant	-
5	101543503	rs328168452	10.9203	intron_variant	PPP1R12A
8	18380151	rs327608079	10.9147	intron_variant&non_coding_transcript_variant	-
11	19684291	rs329463509	10.9147	intergenic_variant	-
1	92927423	1:92927423	10.9144	intergenic_variant	-
6	56516746	rs691825133	10.9129	intron_variant	-
4	49007939	rs324131899	10.9126	intergenic_variant	-
4	125607566	rs318436676	10.9114	downstream_gene_variant	HFM1
1	167427285	rs342579337	10.9056	intergenic_variant	-
15	35740577	15:35740577	10.9053	intergenic_variant	-
11	11333698	rs328389732	10.9048	intron_variant	NBEA
4	48987657	rs319793478	10.9045	intergenic_variant	-
4	49650720	rs329550082	10.9006	intron_variant	CNBD1
10	24933646	rs705625454	10.898	upstream_gene_variant	-
8	54177261	8:54177261	10.8933	intergenic_variant	-
4	75462424	rs711561858	10.8925	intron_variant&non_coding_transcript_variant	-
5	101513684	rs339179145	10.8906	intron_variant	PPP1R12A
13	60434819	rs338194366	10.8887	downstream_gene_variant	LRRN1
4	49028172	rs326418190	10.888	intergenic_variant	-
6	25928253	rs346374479	10.8879	intron_variant	CDH11
16	23683674	16:23683674	10.8842	intergenic_variant	-
8	69592424	rs330035518	10.8833	intron_variant	ALB
17	13551359	17:13551359	10.8826	intergenic_variant	-
9	90520906	rs706763821	10.8773	intron_variant	DNAH11
11	11612154	rs345624116	10.8741	intron_variant	NBEA
15	34615394	rs320777941	10.8741	intron_variant	CSMD1
15	76453535	rs331790844	10.8707	intron_variant	MYO3B
1	156366061	rs322755736	10.8706	intron_variant	CDH7
4	49022068	rs340402865	10.87	intergenic_variant	-
9	5862599	rs710540089	10.8694	intergenic_variant	-
9	90827560	rs339015205	10.8684	intergenic_variant	-
11	9666530	rs793430741	10.8665	intron_variant	-
16	30394665	rs337397158	10.8658	intron_variant	PARP8
11	70872979	rs327094848	10.8647	intergenic_variant	-
2	64688332	rs338005030	10.856	downstream_gene_variant	CLEC17A
4	49007525	rs318322004	10.8551	intergenic_variant	-
2	64699707	rs331768803	10.8549	intron_variant	CLEC17A
11	70905214	rs711152530	10.851	intergenic_variant	-
8	67060675	rs346137006	10.8499	intron_variant	ODAM
1	125996995	rs333334326	10.8495	intergenic_variant	-
2	64695719	rs323966302	10.8484	intron_variant	CLEC17A
18	1975157	rs332867824	10.8435	intron_variant&non_coding_transcript_variant	-
4	47602401	rs327311481	10.8425	intergenic_variant	-
16	23677509	rs332079651	10.8416	intron_variant	LIFR
13	83241903	rs327257964	10.8415	intron_variant	ATR
15	76453130	rs345991153	10.8394	intron_variant	MYO3B
8	67012841	rs336058062	10.8357	intergenic_variant	-
2	64622240	rs331342034	10.8353	upstream_gene_variant	ADGRE3
1	107397822	rs693977424	10.8347	intron_variant	ZNF609
15	31061759	rs321595385	10.8324	downstream_gene_variant	RALB
10	19453252	rs709237133	10.8322	intron_variant	SUSD4
13	64200677	rs319478910	10.8276	intron_variant	GRM7
13	5265060	rs328345511	10.8274	intergenic_variant	-
9	5907465	rs707879470	10.8231	upstream_gene_variant	-
12	49343072	12:49343072	10.822	intergenic_variant	-
4	49384741	rs324387354	10.8206	intergenic_variant	-
4	73071105	rs330120327	10.8203	intron_variant	CA8
4	49021476	rs318468202	10.8199	intergenic_variant	-
1	55916304	rs346258574	10.8194	intron_variant	RARS2
7	39236423	rs332634752	10.819	downstream_gene_variant	SLC29A1
6	138924719	rs338477060	10.818	intron_variant	-
14	48831383	rs709058326	10.8161	intron_variant	-
14	49307736	rs328520238	10.8158	intron_variant	BCR
17	13550774	17:13550774	10.8138	intergenic_variant	-
4	75368734	rs80793689	10.8124	intergenic_variant	-
17	13554357	17:13554357	10.8094	intergenic_variant	-
4	47560024	rs320597885	10.8093	intergenic_variant	-
15	34725797	rs339689616	10.8078	intron_variant	CSMD1
5	101514058	rs344484062	10.8055	intron_variant	PPP1R12A
4	47576327	rs321335884	10.8055	intergenic_variant	-
4	49487418	rs334713967	10.8028	intergenic_variant	-
9	5905798	rs319511397	10.8017	upstream_gene_variant	-
4	125319659	rs338384997	10.7978	downstream_gene_variant	TGFBR3
4	49381193	rs342061047	10.7976	intergenic_variant	-
7	26098487	rs330536565	10.7973	intron_variant	FAM83B
4	47556695	rs322027569	10.7949	intergenic_variant	-
18	19385407	rs345137251	10.7948	intron_variant	AHCYL2
13	118042169	rs342178655	10.7891	intron_variant	PEX5L
16	23677429	16:23677429	10.7886	intergenic_variant	-
13	30226659	rs338659855	10.785	intron_variant	PTPN23
4	47599042	rs335539939	10.7847	intergenic_variant	-
13	64202835	rs329066933	10.7843	3_prime_UTR_variant	GRM7
7	25527690	rs318899174	10.7802	intergenic_variant	-
9	12115735	rs318840491	10.7793	upstream_gene_variant	CLNS1A
16	29819009	rs335037612	10.7785	intergenic_variant	-
13	83018938	rs340501177	10.7774	intron_variant	GK5
14	49300755	rs328232534	10.775	intron_variant	BCR
7	39788865	rs1111965675	10.7748	intron_variant	SUPT3H
1	156364921	rs322089588	10.7746	intron_variant	CDH7
1	131627544	rs326510983	10.7726	intron_variant	FSIP1
12	35765011	rs711617290	10.7711	intergenic_variant	-
8	54177161	8:54177161	10.771	intergenic_variant	-
7	26214651	rs332889165	10.7686	intergenic_variant	-
4	47566359	rs324564871	10.7676	intergenic_variant	-
7	39084737	rs80971568	10.7662	intergenic_variant	-
17	17698631	rs792876455	10.7658	intron_variant	PLCB1
11	9502223	rs786350169	10.7634	intergenic_variant	-
1	133508551	rs322592073	10.7621	intergenic_variant	-
13	94292289	rs344029912	10.7621	downstream_gene_variant	ARHGEF26
13	150167530	rs336219376	10.7603	intron_variant	DPPA4
14	48814168	rs325868202	10.7563	intron_variant	-
4	49484885	rs334215963	10.7559	intergenic_variant	-
17	17653280	rs787356771	10.7531	intron_variant	PLCB1
4	49021754	rs340535625	10.7518	intergenic_variant	-
4	73819554	rs691701288	10.7502	intron_variant	TOX
17	41436164	rs696219979	10.7469	intergenic_variant	-
14	48802403	rs323633022	10.7464	intron_variant	-
8	67045944	rs330681687	10.7457	intergenic_variant	-
1	107832241	rs340216898	10.7444	intron_variant	CSNK1G1
14	49495946	rs340612783	10.7443	intergenic_variant	-
7	40197804	rs80810019	10.7443	intron_variant	RUNX2
13	60432221	rs325180927	10.7439	downstream_gene_variant	LRRN1
4	49360688	rs324113319	10.7428	intergenic_variant	-
13	156823330	rs334835454	10.7362	intergenic_variant	-
8	67314657	rs344548072	10.735	intron_variant	AMTN
4	73673556	rs330910450	10.7316	upstream_gene_variant	-
11	10611795	rs320057403	10.7308	intron_variant&non_coding_transcript_variant	-
16	32183283	rs342564564	10.7299	upstream_gene_variant	ITGA1
17	41433235	rs693436685	10.7287	downstream_gene_variant	LBP
4	88247666	rs343282756	10.7279	intron_variant	-
4	49339914	rs345011543	10.7266	intergenic_variant	-
4	49534027	rs332495352	10.7247	intron_variant	CNBD1
8	86429732	rs328553374	10.7225	intron_variant	TBC1D9
3	94121626	rs345505699	10.7214	intergenic_variant	-
7	25864702	rs320630410	10.7201	intron_variant	HCRTR2
5	34936245	rs333033473	10.7173	intron_variant&non_coding_transcript_variant	-
4	49489388	rs344772577	10.7147	intergenic_variant	-
13	96660670	rs331138170	10.7143	intron_variant	LEKR1
14	50297102	rs344082907	10.709	intron_variant	-
13	165420748	rs341464574	10.7086	intergenic_variant	-
9	12276021	rs324268310	10.7073	intron_variant	RSF1
11	11035167	rs338520139	10.7065	downstream_gene_variant	-
4	49384179	rs336822516	10.7046	intergenic_variant	-
9	5920184	rs703708916	10.704	intergenic_variant	-
16	23682450	16:23682450	10.7014	intergenic_variant	-
4	74993425	4:74993425	10.7012	intergenic_variant	-
9	12260540	rs319037882	10.7012	intron_variant	RSF1
8	100559031	rs321007760	10.6994	intron_variant	SPRY1
8	66967145	rs323805857	10.6993	intergenic_variant	-
15	76452444	rs331351689	10.699	intron_variant	MYO3B
4	47560966	rs331554993	10.6979	intergenic_variant	-
4	125789418	rs322411061	10.6949	intron_variant	ZNF644
13	5176776	rs328121313	10.6943	intergenic_variant	-
4	49339974	rs333908289	10.6902	intergenic_variant	-
15	110146146	rs322250425	10.6885	intergenic_variant	-
5	20740104	rs692873290	10.687	intergenic_variant	-
3	49107450	rs322915391	10.686	intron_variant	NCK2
13	156962129	rs335842772	10.6857	intergenic_variant	-
14	48814175	rs333786831	10.6854	intron_variant	-
10	24939714	10:24939714	10.6842	intergenic_variant	-
9	5862597	9:5862597	10.6802	intergenic_variant	-
4	48682367	rs339402528	10.6789	intron_variant	MMP16
9	84337561	rs329532643	10.6765	intron_variant	DGKB
3	96993444	rs324534721	10.6761	intergenic_variant	-
4	49360851	rs342768963	10.6721	intergenic_variant	-
8	67360505	rs335727565	10.6704	intergenic_variant	-
3	96985213	rs318336405	10.6678	intergenic_variant	-
9	12286824	rs332525764	10.6676	intron_variant	-
4	47553619	rs325626478	10.6673	intergenic_variant	-
4	49379182	rs328490281	10.6665	intergenic_variant	-
7	25864394	rs342041962	10.6642	intron_variant	HCRTR2
8	30338410	rs330493056	10.6628	intron_variant	TMEM156
11	18746586	11:18746586	10.6627	intergenic_variant	-
13	60026400	rs334584155	10.6625	intergenic_variant	-
4	49490145	rs319786260	10.6601	intergenic_variant	-
14	48830463	14:48830463	10.6585	intergenic_variant	-
5	89344086	rs342256744	10.6561	intron_variant	CRADD
17	41450092	rs339856251	10.6557	intergenic_variant	-
8	79392004	rs319055715	10.6549	intron_variant	IQCM
8	67317116	rs342548349	10.6517	intron_variant	AMTN
1	107395427	rs710597990	10.6486	intron_variant	ZNF609
9	12315351	rs333572672	10.6481	intron_variant	-
7	29138080	rs320352608	10.6474	intron_variant	DST
3	96924904	rs340945999	10.6465	downstream_gene_variant	-
1	107396357	rs706565935	10.6464	intron_variant	ZNF609
4	48651307	rs319944806	10.6419	intron_variant	MMP16
8	137384469	rs1113705860	10.6388	intron_variant	CFAP299
8	67001851	rs322456086	10.6363	intergenic_variant	-
13	60088289	rs324642133	10.6354	intergenic_variant	-
15	30925569	rs342040063	10.6352	intergenic_variant	-
8	54177282	8:54177282	10.6346	intergenic_variant	-
13	83245428	rs343161982	10.6322	intron_variant	ATR
7	39799980	rs322773391	10.6188	intron_variant	SUPT3H
13	83244707	rs319915568	10.6162	intron_variant	ATR
13	37921608	13:37921608	10.6126	intergenic_variant	-
15	45056879	rs344813447	10.6112	intergenic_variant	-
4	29554879	rs329841374	10.6098	intron_variant	RSPO2
12	30206751	rs342962446	10.6096	intergenic_variant	-
5	93721949	rs335442072	10.6077	intergenic_variant	-
18	43054915	rs331843413	10.6071	intron_variant	WIPF3
4	49362130	rs344269434	10.6067	intergenic_variant	-
11	9513202	rs789317020	10.604	intergenic_variant	-
4	69907309	rs1109285985	10.6037	intergenic_variant	-
2	64688706	rs341157019	10.6031	downstream_gene_variant	CLEC17A
14	48827102	rs338577795	10.6018	intron_variant	-
10	19433469	rs708004292	10.6014	intron_variant	SUSD4
8	18121556	rs80807650	10.5942	non_coding_transcript_exon_variant	-
14	48827071	rs331046287	10.5921	intron_variant	-
9	96538286	rs335240362	10.5913	intergenic_variant	-
8	69608783	rs323947281	10.5901	upstream_gene_variant	ALB
7	39361167	rs323010240	10.5887	intron_variant	SPATS1
4	49353938	rs329347504	10.5873	intergenic_variant	-
14	48802430	rs334577160	10.5852	intron_variant	-
13	92451263	rs329100125	10.584	intergenic_variant	-
15	41859969	rs692176181	10.582	intergenic_variant	-
15	92724333	rs322539328	10.5812	intergenic_variant	-
4	47325180	rs326934409	10.576	intergenic_variant	-
3	96983427	rs340572555	10.5746	intergenic_variant	-
13	60077518	rs333315432	10.5708	intergenic_variant	-
13	92451094	rs319584107	10.5691	intergenic_variant	-
4	49514029	rs318255989	10.5668	intergenic_variant	-
6	138860349	rs328321940	10.5668	intron_variant	-
16	32183402	rs324853223	10.5666	upstream_gene_variant	ITGA1
16	23677433	rs693326392	10.5656	intron_variant	LIFR
7	38903547	rs318918778	10.5647	intergenic_variant	-
3	7699290	3:7699290	10.5633	intergenic_variant	-
9	12264507	rs334516867	10.5605	intron_variant	RSF1
2	64689350	rs319060986	10.558	3_prime_UTR_variant	CLEC17A
15	36373249	rs321845758	10.5566	intergenic_variant	-
5	101506082	rs319599958	10.5564	intron_variant	PPP1R12A
4	75571822	rs341001443	10.5534	intron_variant	-
7	25869362	rs327408991	10.553	intron_variant	HCRTR2
1	156333199	rs331213738	10.552	intron_variant	CDH7
1	60822625	rs318661324	10.5495	intron_variant	EPHA7
9	12262812	rs329152329	10.5473	intron_variant	RSF1
7	79573353	rs328724826	10.5455	upstream_gene_variant	-
7	40178930	rs340452622	10.5429	intron_variant	RUNX2
16	13925032	rs325992958	10.5416	intergenic_variant	-
12	35764014	rs705866774	10.5414	intergenic_variant	-
7	79582273	rs333791817	10.5413	downstream_gene_variant	-
4	49009216	rs333195691	10.5396	intergenic_variant	-
8	67364012	rs344134956	10.5325	intergenic_variant	-
8	67012839	rs328404335	10.5319	intergenic_variant	-
18	48558038	rs1110088711	10.5309	5_prime_UTR_variant	LANCL2
4	48993790	rs337826237	10.5286	intergenic_variant	-
13	150170710	rs323763952	10.528	intron_variant	DPPA4
10	19432451	rs791116772	10.5279	intron_variant	SUSD4
4	47574161	rs328354510	10.5276	intergenic_variant	-
5	20740249	rs708866506	10.5267	intergenic_variant	-
16	23678685	rs694335336	10.5264	intron_variant	LIFR
14	48830316	14:48830316	10.5248	intergenic_variant	-
4	125618017	rs329791473	10.5243	intergenic_variant	-
15	45158450	rs324095244	10.5233	intron_variant	STOX2
16	23679019	rs1111512403	10.5228	intron_variant	LIFR
8	67106535	rs341772685	10.5226	synonymous_variant	CSN3
8	66998560	rs327232443	10.5218	intergenic_variant	-
8	66999798	rs322414108	10.5194	intergenic_variant	-
10	19418421	rs700076052	10.5183	downstream_gene_variant	SUSD4
10	24938893	rs712772469	10.5163	upstream_gene_variant	-
1	156357478	rs322960636	10.5151	intron_variant	CDH7
4	49380993	rs340760191	10.5137	intergenic_variant	-
8	69608151	rs343903387	10.5129	upstream_gene_variant	ALB
16	23678733	16:23678733	10.512	intergenic_variant	-
14	48830308	14:48830308	10.5116	intergenic_variant	-
3	96925018	rs341664327	10.5099	downstream_gene_variant	-
16	23681558	16:23681558	10.508	intergenic_variant	-
14	48253305	rs323034469	10.5079	intergenic_variant	-
8	69518500	rs327857367	10.5079	intron_variant	ANKRD17
3	7667680	rs343366624	10.5047	intergenic_variant	-
2	64612182	rs329673833	10.5037	upstream_gene_variant	ZNF333
1	55915959	rs319233646	10.5036	intron_variant	RARS2
5	20201841	rs322732111	10.5028	downstream_gene_variant	-
1	156297926	rs325429761	10.5018	synonymous_variant	CDH7
18	43052793	rs334591651	10.5007	intron_variant	WIPF3
6	152180613	rs341968369	10.4992	intron_variant	C1orf87
4	75217491	rs332488981	10.4989	downstream_gene_variant	BPNT2
17	13551393	17:13551393	10.4985	intergenic_variant	-
2	65225076	rs341893070	10.4975	intergenic_variant	-
7	26594916	rs335253169	10.4963	downstream_gene_variant	MLIP
8	67099912	rs344303466	10.4918	intron_variant	CSN3
4	49120945	rs321108019	10.4906	intergenic_variant	-
4	49374096	rs335881854	10.4904	intergenic_variant	-
13	94363821	rs337526657	10.4884	intron_variant	GPR149
4	48988334	rs330689500	10.4861	intergenic_variant	-
15	76460758	rs324535107	10.4861	intron_variant	MYO3B
8	54177163	8:54177163	10.4859	intergenic_variant	-
8	54177089	8:54177089	10.4856	intergenic_variant	-
15	45055345	rs319352192	10.4854	intergenic_variant	-
14	49306508	rs327156496	10.485	intron_variant	BCR
4	75368766	rs320115981	10.4844	intergenic_variant	-
8	67284081	rs331855880	10.4842	intergenic_variant	-
12	31717703	rs335022188	10.4835	intron_variant	MMD
8	67284080	rs318799124	10.4827	intergenic_variant	-
4	49491975	rs341052884	10.482	intergenic_variant	-
13	30223788	rs339271598	10.4818	intron_variant	PTPN23
4	49485325	rs323138972	10.4791	intergenic_variant	-
4	74970033	rs695157481	10.4769	upstream_gene_variant	-
4	73021770	rs709260153	10.4751	intergenic_variant	-
10	24933645	10:24933645	10.475	intergenic_variant	-
7	25868557	rs327245988	10.4739	intron_variant	HCRTR2
4	49337776	rs333817322	10.4736	intergenic_variant	-
4	49515147	rs329327816	10.4733	intergenic_variant	-
11	11623647	rs330379072	10.4731	intron_variant	NBEA
4	47632544	rs324777415	10.4727	intergenic_variant	-
16	13920935	rs331124207	10.4725	intergenic_variant	-
6	56518155	rs696269370	10.471	intron_variant	-
16	33665285	rs344438295	10.4706	intergenic_variant	-
8	69597481	8:69597481	10.4704	intergenic_variant	-
4	49514201	rs345433506	10.47	intergenic_variant	-
7	39296736	rs335586938	10.4681	intron_variant	TCTE1
11	22121846	rs341690810	10.4672	intron_variant	GTF2F2
1	156332065	rs342143955	10.467	intron_variant	CDH7
9	16412414	rs333964345	10.4664	intergenic_variant	-
16	23677832	16:23677832	10.4637	intergenic_variant	-
2	64700126	rs343432825	10.4635	intron_variant	CLEC17A
13	60154325	rs80899904	10.4578	intron_variant&non_coding_transcript_variant	-
13	150200192	rs329909917	10.4575	3_prime_UTR_variant	DPPA2
14	48831472	14:48831472	10.4563	intergenic_variant	-
15	36609422	rs80913833	10.4518	intergenic_variant	-
14	48831062	rs345960677	10.4514	intron_variant	-
17	41436859	rs709579935	10.4511	intergenic_variant	-
10	24936410	rs690199218	10.4491	upstream_gene_variant	-
13	82996807	rs340068362	10.4485	intron_variant	GK5
17	13551213	17:13551213	10.4474	intergenic_variant	-
2	72047534	rs329959811	10.4471	intron_variant	-
4	49487619	rs338524248	10.445	intergenic_variant	-
15	76455023	rs331033300	10.4438	intron_variant	MYO3B
13	60285073	rs329161570	10.4409	intergenic_variant	-
11	18748916	rs712698925	10.4406	intron_variant	FNDC3A
9	85621612	rs694319163	10.439	intron_variant	CRPPA
4	49360770	rs333404810	10.4385	intergenic_variant	-
18	50260504	rs703133694	10.4379	intergenic_variant	-
4	49030372	rs320221689	10.4365	intergenic_variant	-
13	118045495	rs330581788	10.4355	intron_variant	PEX5L
13	46637927	rs340805861	10.4344	intron_variant&non_coding_transcript_variant	-
8	89915701	rs333714814	10.4325	intergenic_variant	-
14	106544963	14:106544963	10.4319	intergenic_variant	-
4	47735615	rs332728341	10.4316	intergenic_variant	-
11	18753729	rs343530148	10.4313	intron_variant	FNDC3A
1	93117527	rs700814247	10.429	downstream_gene_variant	-
8	17765397	rs324550290	10.4269	intergenic_variant	-
1	156421399	rs711669784	10.4243	intron_variant	CDH7
8	69606474	rs320867638	10.4241	upstream_gene_variant	ALB
1	156407816	rs324326251	10.4203	intron_variant	CDH7
5	101543448	rs332801559	10.4197	intron_variant	PPP1R12A
8	69617125	rs326030799	10.4184	intron_variant	ALB
4	49539759	rs345321921	10.4176	intron_variant	CNBD1
9	5862334	rs332789804	10.4163	intergenic_variant	-
4	49384476	rs338832698	10.4158	intergenic_variant	-
2	67817534	rs698021129	10.4114	intergenic_variant	-
15	36570778	rs327098521	10.4109	intergenic_variant	-
7	28530329	rs345445270	10.4092	intron_variant	PRIM2
2	39111594	rs695020470	10.408	intron_variant	HTATIP2
10	19418625	10:19418625	10.4079	intergenic_variant	-
1	92926556	1:92926556	10.4059	intergenic_variant	-
4	49379616	rs334565434	10.4057	intergenic_variant	-
7	79562406	rs706896992	10.4056	intergenic_variant	-
17	17653372	rs327392672	10.403	intron_variant	PLCB1
5	93923165	rs691857969	10.4028	intergenic_variant	-
4	49031295	rs331097868	10.401	intergenic_variant	-
4	73598550	rs321538307	10.3983	intergenic_variant	-
4	74688753	rs329030034	10.3979	intron_variant	FAM110B
7	28327024	rs324443698	10.3971	intron_variant	PRIM2
13	166214679	rs344618619	10.3963	intergenic_variant	-
8	25918547	rs711535664	10.396	intergenic_variant	-
4	125538587	rs341080764	10.3936	intron_variant	HFM1
4	48987207	rs338528122	10.3933	intergenic_variant	-
7	28042982	rs321506641	10.3916	intergenic_variant	-
5	101516783	rs331433665	10.3905	intron_variant	PPP1R12A
13	180346710	rs333997277	10.3892	intron_variant&non_coding_transcript_variant	-
8	100560811	rs343475313	10.3876	intron_variant	SPRY1
4	49028152	rs334877092	10.3865	intergenic_variant	-
7	39646190	rs318856335	10.3844	intergenic_variant	-
18	7992381	rs330540695	10.3835	intergenic_variant	-
12	49342782	12:49342782	10.3829	intergenic_variant	-
15	41841346	rs690660726	10.3821	intergenic_variant	-
4	47639414	rs693791842	10.3799	intergenic_variant	-
8	67283366	rs338904316	10.3784	intergenic_variant	-
4	49372065	rs318892112	10.3777	intergenic_variant	-
4	47545936	rs325748762	10.3776	intergenic_variant	-
2	64688021	rs325598418	10.3755	downstream_gene_variant	CLEC17A
9	12269770	rs320402319	10.3753	intron_variant	RSF1
10	19451132	rs713036567	10.3746	intron_variant	SUSD4
4	49007096	rs345474263	10.3738	intergenic_variant	-
3	132231346	3:132231346	10.3652	intergenic_variant	-
8	89920106	rs337414698	10.3647	intergenic_variant	-
14	49308497	rs319602317	10.3613	intron_variant	BCR
7	28803583	rs332550676	10.3565	intron_variant	BEND6
16	32035547	rs333134512	10.3562	intron_variant	-
8	100363250	rs335850807	10.3561	intergenic_variant	-
4	49491425	rs346316415	10.356	intergenic_variant	-
16	30521666	rs334854459	10.3555	intergenic_variant	-
4	73271898	rs322535796	10.3554	intergenic_variant	-
15	74155442	rs336880000	10.354	intergenic_variant	-
4	75328776	rs325945252	10.3531	intergenic_variant	-
13	47078244	rs323487009	10.351	intron_variant	MAGI1
9	12273265	rs323279058	10.3504	intron_variant	RSF1
8	54177166	8:54177166	10.3493	intergenic_variant	-
9	100685436	rs340810751	10.3479	intergenic_variant	-
9	5908422	rs329831679	10.3471	upstream_gene_variant	-
6	56519834	6:56519834	10.3467	intergenic_variant	-
9	100993597	rs710885821	10.3465	intron_variant	MAGI2
8	100549843	rs325545811	10.3458	intron_variant	SPRY1
1	66431350	rs332816206	10.3443	intron_variant	USP45
1	166957956	rs337911005	10.344	intron_variant&non_coding_transcript_variant	-
6	58552579	rs1112039360	10.3433	intron_variant&non_coding_transcript_variant	-
12	35761502	rs712612319	10.3429	intergenic_variant	-
4	73726623	rs333303294	10.3426	intergenic_variant	-
4	47712489	rs328495324	10.3423	intergenic_variant	-
9	100592519	rs344034966	10.34	intergenic_variant	-
9	90826722	rs344256831	10.3377	intergenic_variant	-
5	20201830	rs342568709	10.3377	downstream_gene_variant	-
7	19582751	rs340218821	10.3377	upstream_gene_variant	GMNN
14	49307585	rs322470642	10.3362	intron_variant	BCR
14	49407003	rs338185784	10.3359	intron_variant	-
16	23681537	rs708774842	10.3351	intron_variant	LIFR
13	26492554	rs81231056	10.3351	intergenic_variant	-
16	23677592	16:23677592	10.3346	intergenic_variant	-
11	72341246	rs696119304	10.3341	intergenic_variant	-
1	156327085	rs336248875	10.3323	intron_variant	CDH7
4	125378608	rs343791843	10.3306	intergenic_variant	-
8	54177368	8:54177368	10.3297	intergenic_variant	-
13	82996677	rs693661046	10.3295	intron_variant	GK5
9	100595229	rs703149743	10.3292	intergenic_variant	-
15	35871158	rs704029360	10.3284	intergenic_variant	-
8	69616397	rs329537515	10.3283	intron_variant	ALB
14	48814163	rs345444172	10.3267	intron_variant	-
4	29559214	rs332202099	10.3266	intron_variant	RSPO2
11	18794236	rs321482060	10.3265	intergenic_variant	-
4	49007642	rs320005389	10.3252	intergenic_variant	-
4	49526483	rs319736450	10.3252	intergenic_variant	-
9	100992021	rs324308837	10.3248	intron_variant	MAGI2
4	49378882	rs342046773	10.3243	intergenic_variant	-
13	9459102	rs342681206	10.3215	intergenic_variant	-
4	47736999	rs332892228	10.3206	intergenic_variant	-
8	53910709	8:53910709	10.3201	intergenic_variant	-
11	22121865	rs329789367	10.32	intron_variant	GTF2F2
15	71113087	rs338710843	10.3181	intergenic_variant	-
10	24937625	10:24937625	10.318	intergenic_variant	-
16	23676938	rs694709485	10.3173	intron_variant	LIFR
7	29137208	rs336081879	10.3171	intron_variant	DST
13	132959600	rs344484840	10.3144	intron_variant	DLG1
9	100685424	rs711596243	10.3113	intergenic_variant	-
3	96981660	rs319170865	10.3102	intergenic_variant	-
7	79261752	rs1113121158	10.309	intergenic_variant	-
8	79435270	rs333902708	10.3082	intron_variant	IQCM
8	67057911	rs325580770	10.3054	upstream_gene_variant	ODAM
8	67359206	rs333284885	10.3029	intergenic_variant	-
9	100594488	rs338032251	10.3029	intergenic_variant	-
16	23678772	16:23678772	10.302	intergenic_variant	-
15	44323411	rs332852678	10.3005	intron_variant	TENM3
17	17433245	rs342952088	10.2998	upstream_gene_variant	PLCB1
17	20790489	rs337333726	10.2986	intergenic_variant	-
1	112228749	rs321044700	10.2975	intron_variant&non_coding_transcript_variant	-
8	67060152	rs326434485	10.2975	intron_variant	ODAM
18	7992350	rs336842932	10.2971	intergenic_variant	-
7	19419497	rs323738041	10.296	intron_variant	KIAA0319
16	32081859	rs323288455	10.2958	intron_variant	-
13	133152300	rs340201736	10.2956	intergenic_variant	-
5	101536239	rs322488525	10.2952	intron_variant	PPP1R12A
4	75188811	rs342188620	10.2945	upstream_gene_variant	BPNT2
1	156326871	rs335574605	10.2935	intron_variant	CDH7
8	67366057	rs319825080	10.291	intergenic_variant	-
8	67448107	rs326960055	10.2901	intron_variant	JCHAIN
7	26622385	rs344459536	10.2882	intron_variant	MLIP
4	49385771	rs345311280	10.2882	intergenic_variant	-
4	49361910	rs318310959	10.287	intergenic_variant	-
15	44852473	rs694909334	10.2846	intergenic_variant	-
4	125892436	rs342243317	10.284	intergenic_variant	-
5	101543864	rs342817352	10.2811	intron_variant	PPP1R12A
8	67010892	rs321221031	10.2791	intergenic_variant	-
4	49320939	rs336989054	10.2779	intergenic_variant	-
13	94353795	rs81338153	10.2773	upstream_gene_variant	DHX36
14	48801750	rs80949120	10.2757	intron_variant	-
5	20194412	rs341678972	10.2753	upstream_gene_variant	-
14	48830770	14:48830770	10.2742	intergenic_variant	-
12	31718771	rs81482300	10.2741	intron_variant	MMD
4	125519801	rs326164711	10.2733	upstream_gene_variant	HFM1
9	5920336	rs1109868263	10.2725	intergenic_variant	-
13	82850067	rs338870871	10.2723	intron_variant	TFDP2
13	85120395	rs708835437	10.2709	intergenic_variant	-
8	137270142	8:137270142	10.2674	intergenic_variant	-
4	49008119	rs330191340	10.2662	intergenic_variant	-
16	23681910	16:23681910	10.2659	intergenic_variant	-
16	25142812	16:25142812	10.2633	intergenic_variant	-
6	111146336	6:111146336	10.2629	intergenic_variant	-
15	44852427	rs709310015	10.2622	intergenic_variant	-
4	49486361	rs80857130	10.2607	intergenic_variant	-
4	47683213	rs344627811	10.2603	intergenic_variant	-
4	75504142	rs693870693	10.2602	intergenic_variant	-
14	101280925	rs332653406	10.26	intron_variant	SLC16A12
14	49384389	rs345638917	10.2596	intron_variant	-
7	79248444	7:79248444	10.2592	intergenic_variant	-
16	32100196	rs344481290	10.2587	intron_variant	-
4	125520229	rs338826398	10.2574	upstream_gene_variant	HFM1
5	53451800	rs706417203	10.2563	intron_variant	AEBP2
1	73485129	rs327289665	10.2533	intron_variant	PDSS2
3	95879892	rs345591315	10.2521	intron_variant	CAMKMT
2	67817476	rs691846054	10.251	intergenic_variant	-
4	49003146	rs323396006	10.2507	intergenic_variant	-
16	30448936	rs713325352	10.2495	intron_variant	PARP8
1	156370886	rs337269520	10.2488	intron_variant	CDH7
8	53910704	8:53910704	10.2488	intergenic_variant	-
4	49486358	rs80815677	10.2468	intergenic_variant	-
4	49369593	rs340903929	10.2464	intergenic_variant	-
8	79392282	rs323937297	10.2463	intron_variant	IQCM
4	49347830	rs334218382	10.2459	intergenic_variant	-
4	49032584	rs325478515	10.2445	intergenic_variant	-
8	67043936	rs335771670	10.2444	intergenic_variant	-
4	125744922	rs331145877	10.2431	intron_variant	ZNF644
1	60847074	rs330194075	10.2429	intron_variant	EPHA7
5	101502677	rs334338528	10.2423	intron_variant	PPP1R12A
1	107838958	rs337873456	10.2407	intron_variant	CSNK1G1
1	235159883	rs708557927	10.2384	intergenic_variant	-
13	156972540	rs326075073	10.234	intergenic_variant	-
14	48822241	rs339935122	10.2338	intron_variant	-
16	30376486	rs324891897	10.2316	intron_variant	PARP8
3	48951491	rs344363900	10.2316	intergenic_variant	-
8	67278589	rs335240011	10.2314	intergenic_variant	-
4	125744915	rs323407677	10.23	intron_variant	ZNF644
4	49346487	rs700069054	10.2295	intergenic_variant	-
8	19242052	rs1111866899	10.2295	downstream_gene_variant	PI4K2B
4	49373736	rs334829400	10.2289	intergenic_variant	-
5	53451796	rs696733249	10.2275	intron_variant	AEBP2
4	74928120	rs322060115	10.2273	intergenic_variant	-
10	7907981	rs332294886	10.2262	missense_variant	SPATA17
4	49346485	rs697680975	10.2261	intergenic_variant	-
4	47102411	rs330812400	10.2254	intergenic_variant	-
8	79405450	rs326772659	10.2238	intron_variant	IQCM
9	90835555	rs326499475	10.2235	intergenic_variant	-
8	69618735	rs325684999	10.2163	intron_variant	ALB
4	47740190	rs336292531	10.2163	intergenic_variant	-
4	47673163	rs330028889	10.2163	intergenic_variant	-
9	90826388	rs319562617	10.2159	intergenic_variant	-
9	84328345	rs712365791	10.2153	intron_variant	DGKB
15	40088877	rs696626613	10.2153	intergenic_variant	-
9	5907540	rs344173303	10.2147	upstream_gene_variant	-
10	24934046	rs331581912	10.2141	upstream_gene_variant	-
4	49387254	rs332011126	10.2138	intergenic_variant	-
5	101543529	rs337737574	10.2131	intron_variant	PPP1R12A
4	89775669	rs331989804	10.2127	intron_variant	SLAMF7
15	30932847	rs343242689	10.2113	intergenic_variant	-
1	156332345	rs337756337	10.2102	intron_variant	CDH7
18	8107330	rs698562734	10.2095	upstream_gene_variant	PRSS37
9	84377126	rs339206276	10.2089	intron_variant	DGKB
4	49538539	rs344668078	10.2068	intron_variant	CNBD1
4	47443512	rs337912751	10.2064	intergenic_variant	-
12	31699909	rs326359038	10.2056	intron_variant	MMD
16	13920568	rs319255881	10.2048	intergenic_variant	-
16	32091654	rs320008935	10.2041	intron_variant	-
15	45138858	rs333944166	10.2015	intron_variant	STOX2
4	49362204	rs323443374	10.2003	intergenic_variant	-
13	154432869	rs331363406	10.2	intergenic_variant	-
12	27943540	rs334762555	10.1997	intergenic_variant	-
9	84331456	rs789876086	10.1992	intron_variant	DGKB
4	49331874	rs321523620	10.199	intergenic_variant	-
4	48998658	rs320164559	10.1976	intergenic_variant	-
15	44475618	rs336410081	10.1973	intron_variant	DCTD
2	67817620	rs696910927	10.1948	intergenic_variant	-
4	75504399	rs691303632	10.1935	intergenic_variant	-
4	73068063	rs331788976	10.1916	intron_variant	CA8
3	96920425	rs1110701072	10.19	intron_variant&non_coding_transcript_variant	-
8	89912078	rs322859474	10.1896	intergenic_variant	-
5	101543294	rs334774314	10.189	intron_variant	PPP1R12A
16	25142731	16:25142731	10.1864	intergenic_variant	-
10	24932929	rs701354794	10.1862	upstream_gene_variant	-
13	60361284	rs321054003	10.1849	intergenic_variant	-
4	74687118	rs320757712	10.1839	intron_variant	FAM110B
13	113028586	rs335835042	10.1837	intron_variant&non_coding_transcript_variant	-
16	23679318	16:23679318	10.1835	intergenic_variant	-
11	63359469	rs690619965	10.1833	intron_variant	GPC6
4	125398500	rs322318113	10.1828	intergenic_variant	-
12	31721005	rs338945691	10.1825	intron_variant	MMD
9	94011399	rs337026512	10.1816	intergenic_variant	-
2	64684474	rs695255603	10.1812	downstream_gene_variant	CLEC17A
12	31720969	rs329655990	10.1811	intron_variant	MMD
9	40172272	rs319329027	10.1801	upstream_gene_variant	-
16	25142722	16:25142722	10.1798	intergenic_variant	-
16	23681562	rs694556842	10.1791	intron_variant	LIFR
13	135143416	rs701288510	10.1782	intron_variant	SLC12A8
11	22121592	rs703883132	10.1762	intron_variant	GTF2F2
17	17653241	rs792749736	10.1758	intron_variant	PLCB1
18	8107329	rs703743907	10.1756	upstream_gene_variant	PRSS37
5	101543022	rs339105555	10.1756	intron_variant	PPP1R12A
5	101560293	rs331524163	10.1739	intron_variant	PPP1R12A
13	9451308	rs327997431	10.1712	intergenic_variant	-
13	150161339	rs341989909	10.1706	upstream_gene_variant	DPPA4
7	39412869	rs336993556	10.1705	intron_variant	CDC5L
8	79391021	rs332547517	10.1704	intron_variant	IQCM
16	23681563	rs704316585	10.1702	intron_variant	LIFR
11	9514447	rs793568110	10.1668	intergenic_variant	-
8	69184478	rs327959412	10.1663	intergenic_variant	-
3	53983786	rs335159432	10.1653	downstream_gene_variant	LONRF2
13	150141606	rs793037884	10.1639	upstream_gene_variant	U6
4	64590872	rs339353500	10.163	downstream_gene_variant	-
4	49020718	rs321391908	10.1621	intergenic_variant	-
13	96628310	rs344760373	10.162	intergenic_variant	-
18	15101848	rs329442200	10.1609	downstream_gene_variant	EXOC4
13	156935982	rs321204517	10.1608	intergenic_variant	-
4	47634714	rs338424087	10.1607	intergenic_variant	-
1	55913674	rs333568942	10.1607	intron_variant	RARS2
8	53910699	8:53910699	10.1575	intergenic_variant	-
15	107184988	rs338451698	10.1575	intergenic_variant	-
4	49007442	rs336007856	10.1573	intergenic_variant	-
8	67362115	rs331119139	10.1572	intergenic_variant	-
16	23682040	16:23682040	10.1564	intergenic_variant	-
15	35609337	rs712783473	10.156	downstream_gene_variant	-
2	65161893	rs331747678	10.1559	intron_variant	RLN3
4	49381089	rs319352648	10.1551	intergenic_variant	-
4	49318163	rs343435489	10.1534	intergenic_variant	-
7	25490156	rs327726772	10.1523	intergenic_variant	-
13	170501052	rs706808406	10.1519	downstream_gene_variant	SNORA70
16	23682968	16:23682968	10.1501	intergenic_variant	-
10	19425755	rs81428078	10.1495	intron_variant	SUSD4
13	85103463	rs318597360	10.1474	intergenic_variant	-
11	8458331	rs1112976521	10.146	intron_variant	FRY
13	82824363	rs1107966847	10.1459	intron_variant	TFDP2
4	57587570	rs335746414	10.1458	intergenic_variant	-
3	96985266	rs329695418	10.1452	intergenic_variant	-
4	49328209	rs338628083	10.1448	intergenic_variant	-
4	47709017	rs319350937	10.1448	intergenic_variant	-
1	167403761	rs320206689	10.1444	intergenic_variant	-
11	18749976	rs324187686	10.1433	intron_variant	FNDC3A
2	67817619	rs711364146	10.143	intergenic_variant	-
9	90559095	rs694312261	10.1423	intron_variant	DNAH11
4	47595879	rs339192721	10.1418	intergenic_variant	-
3	7662859	rs328815278	10.141	intergenic_variant	-
17	17885385	17:17885385	10.141	intergenic_variant	-
3	94121186	rs338085490	10.1403	intergenic_variant	-
18	15101322	rs322034640	10.1386	downstream_gene_variant	EXOC4
4	49016063	rs334465704	10.1375	intergenic_variant	-
8	67044711	rs320474619	10.1372	intergenic_variant	-
4	49365514	rs320768446	10.1361	intergenic_variant	-
17	24144299	rs331828809	10.1355	intron_variant	MACROD2
13	150324232	rs342477832	10.1353	intergenic_variant	-
14	49561771	rs342897246	10.1343	downstream_gene_variant	UPB1
10	24954410	rs710751883	10.1331	downstream_gene_variant	-
16	30531016	rs695505940	10.1328	upstream_gene_variant	-
13	85117543	rs705619727	10.1302	intergenic_variant	-
5	93919115	rs703177969	10.1298	intergenic_variant	-
13	162486607	rs328701170	10.1295	intergenic_variant	-
4	125591397	rs333144433	10.1273	intron_variant	HFM1
8	67044688	rs342943696	10.1257	intergenic_variant	-
15	30930590	rs690776318	10.1232	intergenic_variant	-
8	67437681	rs342085444	10.1228	downstream_gene_variant	JCHAIN
7	26054085	rs344842928	10.1227	downstream_gene_variant	FAM83B
5	101523174	rs326357238	10.1225	intron_variant	PPP1R12A
4	49007783	rs344976461	10.1217	intergenic_variant	-
16	25294954	rs323534717	10.1217	intron_variant&non_coding_transcript_variant	-
9	4476459	rs343380213	10.1204	upstream_gene_variant	-
15	73652793	rs711700255	10.1198	intron_variant	XIRP2
4	49353570	rs345010646	10.1194	intergenic_variant	-
7	37395172	rs337136893	10.1186	intron_variant	TRERF1
15	35905675	rs712238765	10.1184	intergenic_variant	-
14	49040579	rs319052801	10.1177	intergenic_variant	-
11	18748308	rs322683786	10.1176	intron_variant	FNDC3A
4	49301539	rs341390334	10.1163	intergenic_variant	-
14	48256810	rs325855089	10.1138	intergenic_variant	-
7	19584532	rs337332835	10.1126	upstream_gene_variant	GMNN
2	72030228	rs694127694	10.112	intergenic_variant	-
2	31813754	rs318429525	10.1119	intergenic_variant	-
4	49301532	rs333228060	10.1115	intergenic_variant	-
2	67817482	rs710653000	10.1102	intergenic_variant	-
8	67012323	rs333902954	10.1099	intergenic_variant	-
4	69911938	rs1110837191	10.1084	intergenic_variant	-
14	48229989	rs319820233	10.1081	intron_variant	-
4	74252372	rs704551286	10.108	intron_variant	NSMAF
16	23677485	rs331273885	10.1079	intron_variant	LIFR
16	23683016	16:23683016	10.1065	intergenic_variant	-
4	48958325	rs320229681	10.1062	intergenic_variant	-
16	23683091	16:23683091	10.1044	intergenic_variant	-
4	69471311	rs340596152	10.1037	intron_variant&non_coding_transcript_variant	-
8	66997609	rs323360634	10.1033	intergenic_variant	-
10	19433462	rs699633425	10.1032	intron_variant	SUSD4
4	74021052	rs696585367	10.1005	intron_variant	TOX
1	55915791	rs337223498	10.1003	intron_variant	RARS2
4	48990403	rs330008495	10.0988	intergenic_variant	-
14	48830343	14:48830343	10.0982	intergenic_variant	-
16	23683252	16:23683252	10.0964	intergenic_variant	-
4	46736223	rs327953179	10.0941	intron_variant	DECR1
7	19584589	rs318459953	10.0935	upstream_gene_variant	GMNN
4	74683201	rs337429528	10.091	intron_variant	FAM110B
4	49347288	rs339492774	10.0899	intergenic_variant	-
4	46746176	rs337747803	10.088	intron_variant	DECR1
15	35513435	rs341399822	10.0876	intergenic_variant	-
13	133140433	13:133140433	10.0876	intergenic_variant	-
15	45173721	rs708560327	10.0873	intron_variant	STOX2
12	31728447	rs326782446	10.0863	upstream_gene_variant	MMD
13	30220225	rs334772214	10.0857	intron_variant	PTPN23
5	20740131	rs706384095	10.0855	intergenic_variant	-
4	49368046	rs319187858	10.0852	intergenic_variant	-
7	26355384	rs346226187	10.0848	intergenic_variant	-
7	79291044	7:79291044	10.083	intergenic_variant	-
13	83219316	rs319359185	10.0823	intron_variant	ATR
4	49379876	rs342943005	10.0816	intergenic_variant	-
7	37077475	rs321199076	10.0814	intron_variant	BYSL
16	23676704	rs334928855	10.0804	intron_variant	LIFR
1	125996971	rs328244434	10.0789	intergenic_variant	-
4	75007359	rs343300116	10.0773	intergenic_variant	-
7	37077727	rs339309466	10.0763	intron_variant	BYSL
8	79394628	rs322664566	10.0751	intron_variant	IQCM
4	49342417	rs336694706	10.0745	intergenic_variant	-
4	74962345	rs711963536	10.0741	intron_variant&non_coding_transcript_variant	-
6	138855350	rs337316477	10.074	intron_variant	-
17	24131721	rs324528282	10.0737	intron_variant	MACROD2
17	24129129	rs325355802	10.0731	intron_variant	MACROD2
4	75007358	rs698866260	10.0729	intergenic_variant	-
1	60852066	rs80803488	10.0727	intron_variant	EPHA7
2	67817686	rs706022871	10.0715	intergenic_variant	-
4	49016745	rs328167977	10.0713	intergenic_variant	-
14	101664986	rs340561986	10.0712	intergenic_variant	-
14	48826619	rs342387193	10.0694	intron_variant	-
16	23676723	rs701620835	10.0693	intron_variant	LIFR
8	67051821	rs327123373	10.0692	intergenic_variant	-
4	47574098	rs333995834	10.0688	intergenic_variant	-
8	67364591	rs333908868	10.0687	intergenic_variant	-
5	101505943	rs336390875	10.068	intron_variant	PPP1R12A
16	23679282	16:23679282	10.0676	intergenic_variant	-
13	150322919	rs323386048	10.066	intergenic_variant	-
8	67363459	rs321234774	10.066	intergenic_variant	-
4	47590667	rs318996218	10.0653	intergenic_variant	-
10	7950483	rs321268103	10.0652	intron_variant	SPATA17
18	2691122	rs334524313	10.0651	intergenic_variant	-
13	150136675	rs327315248	10.0646	downstream_gene_variant	U6
13	113322822	rs339037820	10.0644	intron_variant	NAALADL2
2	27327419	2:27327419	10.0643	intergenic_variant	-
5	4644556	rs706341429	10.063	upstream_gene_variant	RTL6
10	24938839	rs698085153	10.0629	intergenic_variant	-
4	49008471	rs340668718	10.0614	intergenic_variant	-
8	67284172	rs340013503	10.0609	intergenic_variant	-
16	30378375	rs322174015	10.0606	intron_variant	PARP8
8	67303132	rs332545657	10.0601	upstream_gene_variant	-
4	49135209	rs324885515	10.0599	intergenic_variant	-
16	23683234	16:23683234	10.058	intergenic_variant	-
4	48644063	rs344102760	10.0578	intron_variant	MMP16
4	48990461	rs337615831	10.0567	intergenic_variant	-
3	96930060	rs345284627	10.0551	intergenic_variant	-
11	11621437	rs338302569	10.055	intron_variant	NBEA
7	26200491	rs342445603	10.054	intergenic_variant	-
16	30379724	rs327742574	10.0535	intron_variant	PARP8
1	173893529	rs323948039	10.0528	intergenic_variant	-
7	79609000	rs340021952	10.0509	intergenic_variant	-
4	75742030	rs346180227	10.0498	downstream_gene_variant	MOS
14	27905765	rs323493297	10.0496	intron_variant	-
13	113398329	rs332605418	10.0495	intron_variant	NAALADL2
4	49017049	rs329895822	10.0478	intergenic_variant	-
9	90517414	rs709321503	10.0475	intron_variant	DNAH11
4	49015590	rs329890273	10.0473	intergenic_variant	-
14	49493569	rs331231799	10.0466	intergenic_variant	-
6	56516650	6:56516650	10.0465	intergenic_variant	-
1	92934383	1:92934383	10.0459	intergenic_variant	-
18	8707620	rs328999399	10.0457	intron_variant	TMEM178B
4	75742028	rs334184557	10.0424	downstream_gene_variant	MOS
10	24934757	10:24934757	10.0394	intergenic_variant	-
8	67350100	rs345917804	10.0391	intergenic_variant	-
8	89866961	rs81498261	10.0381	intergenic_variant	-
4	49539754	rs327452656	10.0366	intron_variant	CNBD1
14	101667039	rs320100737	10.0364	intergenic_variant	-
13	83026025	rs712640617	10.0351	intron_variant	GK5
7	39613040	rs331148084	10.035	upstream_gene_variant	-
15	58682975	rs704438232	10.0347	intergenic_variant	-
14	48817150	rs334125096	10.0342	intron_variant	-
5	101560586	rs328896725	10.0338	intron_variant	PPP1R12A
13	113084930	rs329797974	10.0337	intron_variant&non_coding_transcript_variant	-
12	31700084	rs320610714	10.0336	intron_variant	MMD
10	19440288	10:19440288	10.0335	intergenic_variant	-
9	32988365	rs691620885	10.0332	intergenic_variant	-
10	7862616	rs341821771	10.0326	intron_variant	SPATA17
13	60121423	rs343847876	10.0311	intergenic_variant	-
2	27327432	rs332815152	10.0309	intron_variant	KIAA1549L
2	64677739	rs345085434	10.0302	intron_variant	ADGRE3
4	49020965	rs330718300	10.0301	intergenic_variant	-
16	46800878	rs691616242	10.0301	intergenic_variant	-
5	93693798	rs708983626	10.0295	intergenic_variant	-
13	132980893	rs331672680	10.0288	intron_variant	DLG1
8	89856633	rs328203615	10.0285	intergenic_variant	-
11	18761432	rs337177916	10.0283	upstream_gene_variant	FNDC3A
13	60357698	rs696200998	10.0274	intergenic_variant	-
4	46691333	rs345129399	10.0274	intergenic_variant	-
4	48958621	rs329770826	10.0272	intergenic_variant	-
7	40342902	rs324608811	10.0271	intron_variant	RUNX2
13	96625225	rs320121753	10.0262	intergenic_variant	-
15	35511653	rs698208590	10.0258	intergenic_variant	-
3	72281654	rs340631266	10.0254	downstream_gene_variant	TIA1
7	39613033	rs339485005	10.0247	upstream_gene_variant	-
15	45174573	rs788504684	10.0242	intron_variant	STOX2
8	100324689	rs336552392	10.0242	intergenic_variant	-
6	56516825	rs697890140	10.0241	intron_variant	-
4	49013895	rs345728317	10.0239	intergenic_variant	-
15	35920361	rs704969934	10.0232	intergenic_variant	-
11	9576711	rs345082150	10.0224	intron_variant	-
2	67820268	rs695769069	10.0223	intergenic_variant	-
6	56516845	6:56516845	10.0209	intergenic_variant	-
8	66608257	rs323271609	10.0207	intron_variant	-
10	24934830	rs694735608	10.0204	upstream_gene_variant	-
8	67353417	rs339016953	10.0199	intergenic_variant	-
16	23678292	16:23678292	10.0194	intergenic_variant	-
13	118504432	rs339540858	10.0188	intergenic_variant	-
1	45023057	rs327318427	10.0167	intron_variant	-
1	156373677	rs328511783	10.0155	intron_variant	CDH7
5	101560312	rs319320129	10.0155	intron_variant	PPP1R12A
4	49346149	rs322533241	10.0143	intergenic_variant	-
13	150323702	rs338604688	10.0137	intergenic_variant	-
10	24932917	rs696015802	10.0136	upstream_gene_variant	-
11	11382919	rs323616332	10.0135	intron_variant	NBEA
2	64616993	rs321854477	10.0131	intergenic_variant	-
13	51350384	rs334078888	10.0124	intron_variant	MITF
4	49346136	rs340210710	10.0107	intergenic_variant	-
13	82616709	rs342659773	10.0106	intron_variant	GRK7
7	39876820	rs328528828	10.0095	intron_variant	SUPT3H
3	49557014	rs332186209	10.0077	intron_variant	GPR45
6	138865067	rs337857000	10.0066	intron_variant	-
11	18530003	rs333818139	10.0062	non_coding_transcript_exon_variant	-
4	49387761	rs344785282	10.005	intergenic_variant	-
8	100320460	rs326434773	10.0048	intergenic_variant	-
2	76180850	rs324923097	10.0045	intron_variant	TMPRSS9
11	19694558	rs791238406	10.0043	intergenic_variant	-
9	84371271	rs340845564	10.0041	intron_variant	DGKB
17	13550748	17:13550748	10.0038	intergenic_variant	-
9	84407402	rs691070555	10.0033	intron_variant	DGKB
16	25282575	rs322089049	10.0004	intron_variant&non_coding_transcript_variant	-
4	49033141	rs320730708	10.0003	intergenic_variant	-
4	73160830	rs712565134	10.0001	intergenic_variant	-
5	91920914	rs712268722	9.99982	intergenic_variant	-
16	14002030	rs344181545	9.99935	intron_variant	CDH9
9	90724248	rs695184920	9.99929	intron_variant	DNAH11
16	25282398	rs346290722	9.99848	intron_variant&non_coding_transcript_variant	-
6	138866580	rs321301033	9.99742	intron_variant	-
4	76494575	rs711988537	9.99724	intergenic_variant	-
4	75571294	rs329275367	9.99699	intron_variant	-
4	49497542	rs325772264	9.99699	intergenic_variant	-
16	25282388	rs334520044	9.99696	intron_variant&non_coding_transcript_variant	-
13	96623710	rs339448365	9.99666	intergenic_variant	-
8	67044010	rs322769487	9.99653	intergenic_variant	-
5	101548825	rs80829664	9.99633	intron_variant	PPP1R12A
14	49346410	rs337542954	9.99616	intron_variant	-
6	152180669	rs332540563	9.9957	intron_variant	C1orf87
11	44540273	rs339462684	9.99257	intergenic_variant	-
7	19392823	rs345611908	9.99236	intron_variant	KIAA0319
17	13551302	17:13551302	9.99134	intergenic_variant	-
7	79587300	rs336297315	9.9906	upstream_gene_variant	-
7	79247232	7:79247232	9.98959	intergenic_variant	-
14	48830362	14:48830362	9.9891	intergenic_variant	-
8	89927527	rs328128307	9.98818	intergenic_variant	-
4	46802002	rs319885009	9.98802	intron_variant	NBN
5	20194859	rs690874146	9.98783	upstream_gene_variant	-
9	85655691	rs325865370	9.9872	intron_variant	CRPPA
11	12058980	rs343830670	9.98711	intron_variant	DCLK1
7	19585557	rs343547051	9.9862	upstream_gene_variant	GMNN
8	66997464	rs335312697	9.98609	intergenic_variant	-
4	125590415	rs329314719	9.98563	intron_variant	HFM1
8	67453139	rs324149969	9.98494	upstream_gene_variant	JCHAIN
4	46624715	rs340618437	9.98493	intergenic_variant	-
4	48943791	rs342563318	9.9837	intergenic_variant	-
13	96623709	rs331185964	9.98345	intergenic_variant	-
13	60402353	rs323334733	9.98307	intron_variant	LRRN1
16	23683727	16:23683727	9.98303	intergenic_variant	-
15	35891681	rs318784512	9.98286	intergenic_variant	-
1	75797479	rs710077453	9.97962	intron_variant	FIG4
3	72286427	rs329863982	9.9795	upstream_gene_variant	C2orf42
1	92934848	1:92934848	9.97932	intergenic_variant	-
9	90930244	rs704214565	9.97887	intergenic_variant	-
17	22050027	rs332876642	9.97841	intron_variant	TASP1
11	18753195	rs336352322	9.97817	intron_variant	FNDC3A
17	13547978	17:13547978	9.97569	intergenic_variant	-
8	66997444	rs324191379	9.97373	intergenic_variant	-
13	28595852	rs712959512	9.9735	intron_variant	LARS2
9	94626446	rs322095300	9.97182	intergenic_variant	-
8	67347010	rs318396581	9.97116	intergenic_variant	-
10	19454401	rs710663380	9.97071	intron_variant	SUSD4
3	43553178	3:43553178	9.96992	intergenic_variant	-
8	67441245	rs343093229	9.96958	intron_variant	JCHAIN
18	8571211	rs340166737	9.9694	intron_variant	TMEM178B
4	69473925	rs321138097	9.96904	intron_variant&non_coding_transcript_variant	-
13	150354443	rs340772365	9.96904	downstream_gene_variant	C3orf85
1	107834355	rs340899380	9.96759	intron_variant	CSNK1G1
1	66340397	rs326598205	9.96509	upstream_gene_variant	FAXC
13	113398937	rs325503714	9.96477	intron_variant	NAALADL2
16	23683186	16:23683186	9.96466	intergenic_variant	-
5	20194858	rs709726587	9.96413	upstream_gene_variant	-
2	27449948	rs337380760	9.96367	intron_variant	KIAA1549L
5	101516750	rs80895484	9.962	intron_variant	PPP1R12A
11	18922153	rs696310134	9.96134	non_coding_transcript_exon_variant	-
4	49328985	rs320734399	9.9613	intergenic_variant	-
8	66997361	rs340364205	9.96095	intergenic_variant	-
3	96918683	rs1108448774	9.95954	intron_variant&non_coding_transcript_variant	-
2	76175949	rs327892148	9.95906	intron_variant	TMPRSS9
15	44481169	rs328523604	9.95863	intron_variant	DCTD
4	49342532	rs319188664	9.95822	intergenic_variant	-
4	74683363	rs80947854	9.95703	intron_variant	FAM110B
16	30381802	rs340916599	9.95506	intron_variant	PARP8
4	48982974	rs324823828	9.95488	intergenic_variant	-
4	49110744	rs336991100	9.9546	intergenic_variant	-
4	47590689	rs341643880	9.95422	intergenic_variant	-
14	101884990	rs333757055	9.95358	intergenic_variant	-
8	18560989	rs326761846	9.95256	intron_variant	DHX15
13	191953112	rs708853761	9.94947	intergenic_variant	-
10	8068835	rs319795074	9.94927	intron_variant	SPATA17
4	47592419	rs346220241	9.94923	intergenic_variant	-
13	83210170	rs333163319	9.94847	intron_variant	ATR
16	23679000	16:23679000	9.94811	intergenic_variant	-
8	66998288	rs343472034	9.9481	intergenic_variant	-
8	66997355	rs329434005	9.94756	intergenic_variant	-
4	49349883	rs335795388	9.94718	intergenic_variant	-
4	49010756	rs341644985	9.9465	intergenic_variant	-
18	8701318	rs327318199	9.94625	intron_variant	TMEM178B
5	101525975	rs332745906	9.94597	intron_variant	PPP1R12A
4	49361143	rs321178761	9.94579	intergenic_variant	-
4	73266966	rs319989353	9.94519	intergenic_variant	-
17	13551906	17:13551906	9.94489	intergenic_variant	-
4	49355569	rs324750587	9.94472	intergenic_variant	-
4	49382088	rs339395800	9.9445	intergenic_variant	-
9	89625766	rs337680344	9.94334	intron_variant	ABCB5
14	101883477	rs336940163	9.94317	intergenic_variant	-
2	67817487	rs691324506	9.94279	intergenic_variant	-
13	83238055	rs339466436	9.94264	intron_variant	ATR
7	26095981	rs327122366	9.94163	intron_variant	FAM83B
1	38608436	rs341459522	9.94087	intron_variant	NKAIN2
3	7718362	3:7718362	9.94069	intergenic_variant	-
9	84410515	rs327261496	9.93959	intron_variant	DGKB
9	91028173	rs327881729	9.9391	intron_variant	RAPGEF5
13	154436233	rs338570056	9.93809	intergenic_variant	-
10	19471012	10:19471012	9.93761	intergenic_variant	-
17	22049981	rs329531001	9.937	intron_variant	TASP1
17	13551149	rs1110618144	9.93609	intergenic_variant	-
4	74685575	rs328380881	9.93536	intron_variant	FAM110B
13	113400049	rs342657423	9.93485	intron_variant	NAALADL2
11	12031864	rs339162727	9.93417	intron_variant	DCLK1
5	20194840	rs694676281	9.9334	upstream_gene_variant	-
2	39080379	rs334533770	9.93196	intron_variant	HTATIP2
9	90849977	rs702367449	9.93137	intergenic_variant	-
17	22049975	rs318305185	9.93122	intron_variant	TASP1
13	60357697	rs713357458	9.93081	intergenic_variant	-
8	89849639	rs328175474	9.93022	intergenic_variant	-
13	18441829	rs330930211	9.93003	intergenic_variant	-
4	48958109	rs329036016	9.92988	intergenic_variant	-
9	90250556	rs341627422	9.9291	intergenic_variant	-
11	12047667	rs334719942	9.92891	intron_variant	DCLK1
4	49534938	rs330093201	9.9286	intron_variant	CNBD1
6	52057647	rs1108393511	9.92795	intron_variant	FBXO46
10	24936630	rs81353290	9.92786	upstream_gene_variant	-
4	49502791	rs324290499	9.92638	intergenic_variant	-
2	39080347	rs321959864	9.92437	intron_variant	HTATIP2
13	83244328	rs325384083	9.92324	intron_variant	ATR
8	66998663	rs318518054	9.92206	intergenic_variant	-
8	66969414	rs328441750	9.92122	intergenic_variant	-
1	234712764	rs340092543	9.92012	intergenic_variant	-
18	49508189	rs321723170	9.92011	intergenic_variant	-
10	19416622	10:19416622	9.91974	intergenic_variant	-
13	118049374	rs341988928	9.91787	intron_variant	PEX5L
4	76206565	rs709916579	9.91692	intron_variant	XKR4
17	11030457	rs319395201	9.91686	intron_variant	-
1	107148952	rs332881134	9.91601	downstream_gene_variant	-
4	49361063	rs344849352	9.91464	intergenic_variant	-
4	49485530	rs330889165	9.91451	intergenic_variant	-
3	50357306	rs332982049	9.91448	intergenic_variant	-
9	33392792	rs704737095	9.91343	intron_variant	MMP8
13	133149293	13:133149293	9.91304	intergenic_variant	-
13	86236094	rs323104555	9.91296	intergenic_variant	-
9	5918465	rs694182867	9.91235	intergenic_variant	-
5	20198331	rs343445260	9.90991	upstream_gene_variant	-
9	5917160	9:5917160	9.90972	intergenic_variant	-
8	79391208	rs323015504	9.90857	intron_variant	IQCM
16	13992315	rs328825544	9.9073	intron_variant	CDH9
6	136033430	rs319420461	9.90708	intergenic_variant	-
4	49472697	rs338712020	9.9066	intergenic_variant	-
14	48822758	rs320879867	9.90642	intron_variant	-
10	24932933	10:24932933	9.90556	intergenic_variant	-
17	11030432	rs337430153	9.90551	intron_variant	-
3	43553219	3:43553219	9.90535	intergenic_variant	-
4	49016205	rs345790611	9.90511	intergenic_variant	-
2	76186296	rs321763527	9.90396	intron_variant	TMPRSS9
1	107826478	rs345414914	9.90367	intron_variant	CSNK1G1
14	49502252	rs695055572	9.90181	intergenic_variant	-
6	58551983	rs712845054	9.90098	intron_variant&non_coding_transcript_variant	-
14	7361705	rs713292822	9.90046	upstream_gene_variant	-
18	8713534	rs344001863	9.89963	intron_variant	TMEM178B
4	47575280	rs340511280	9.89937	intergenic_variant	-
4	73195079	rs694792410	9.89888	intergenic_variant	-
4	49320701	rs326152989	9.89716	intergenic_variant	-
1	166751625	rs700172249	9.89708	intergenic_variant	-
8	67451019	rs323613333	9.89493	upstream_gene_variant	JCHAIN
9	94626316	rs332275211	9.89421	intergenic_variant	-
1	38149395	rs344994106	9.89284	intron_variant	NKAIN2
14	49502251	rs699426592	9.89255	intergenic_variant	-
15	44903017	rs339180812	9.8921	intergenic_variant	-
10	25071002	rs695528691	9.89159	intron_variant	FAM240B
4	125790248	rs335206650	9.89145	intron_variant	ZNF644
15	34731483	rs345204746	9.89132	intron_variant	CSMD1
16	25795285	rs1109051581	9.88974	downstream_gene_variant	RPL37
3	96920548	rs1110832338	9.88965	intron_variant&non_coding_transcript_variant	-
4	75961978	rs342914283	9.88921	intron_variant	TGS1
17	22049998	rs341291660	9.88893	intron_variant	TASP1
16	23682819	16:23682819	9.88833	intergenic_variant	-
5	101542808	rs329858031	9.88777	intron_variant	PPP1R12A
10	24932913	rs702775001	9.88716	upstream_gene_variant	-
13	189017998	rs337562101	9.88622	upstream_gene_variant	-
9	32994808	rs711348357	9.88616	intergenic_variant	-
13	60088241	rs329936143	9.88579	intergenic_variant	-
4	49361032	rs80981853	9.88499	intergenic_variant	-
15	89881182	rs345069569	9.8848	intron_variant	ZNF804A
4	47726175	rs336656549	9.88476	intergenic_variant	-
18	8708784	rs339151830	9.88354	intron_variant	TMEM178B
13	60088229	rs324125699	9.8833	intergenic_variant	-
9	4860796	rs318928132	9.88312	upstream_gene_variant	-
11	6460045	rs327678538	9.88301	intron_variant	MTUS2
13	38763348	rs712045670	9.88254	intron_variant	ARHGEF3
5	20198288	rs333071028	9.88249	upstream_gene_variant	-
3	97005636	rs338174108	9.88229	intergenic_variant	-
13	185594923	rs345115030	9.8822	intron_variant	NCAM2
2	27327291	rs345236098	9.88095	intron_variant	KIAA1549L
4	47590608	rs331293988	9.88055	intergenic_variant	-
17	13553142	17:13553142	9.88013	intergenic_variant	-
5	20203935	rs333288148	9.87867	downstream_gene_variant	-
8	89813041	rs333217002	9.8779	intergenic_variant	-
10	24937614	10:24937614	9.8778	intergenic_variant	-
4	74992262	4:74992262	9.87763	intergenic_variant	-
14	49502306	rs330271087	9.87742	intergenic_variant	-
11	7255855	rs706667485	9.87723	intron_variant	-
1	93078392	1:93078392	9.87682	intergenic_variant	-
16	23682742	16:23682742	9.8741	intergenic_variant	-
12	24389426	rs320624134	9.87378	intron_variant	SKAP1
17	13554765	17:13554765	9.87277	intergenic_variant	-
5	101509058	rs342470713	9.87213	intron_variant	PPP1R12A
5	91843212	rs325632393	9.87129	intron_variant	EPYC
8	100532145	rs329110392	9.87081	intron_variant	SPRY1
5	93577527	rs339137775	9.87063	intergenic_variant	-
1	28608010	rs343648639	9.87041	intron_variant	AHI1
13	83634940	rs331437702	9.86854	intron_variant	PAQR9
9	5857761	rs325781730	9.86839	intergenic_variant	-
10	19418584	10:19418584	9.86836	intergenic_variant	-
13	118016874	rs339987765	9.86818	intron_variant	PEX5L
9	86361696	rs323865354	9.86652	intergenic_variant	-
8	100556505	rs703079815	9.86636	intron_variant	SPRY1
12	31213863	rs708716138	9.86593	intron_variant	TOM1L1
4	49303309	rs323741021	9.86363	intergenic_variant	-
4	48953125	rs324370897	9.8634	intergenic_variant	-
11	11845123	rs80789404	9.86302	intron_variant	DCLK1
10	24942643	10:24942643	9.86285	intergenic_variant	-
2	76180506	rs700452396	9.86279	intron_variant	TMPRSS9
12	31725578	rs340109812	9.86252	upstream_gene_variant	MMD
15	42614865	rs333534562	9.86221	intergenic_variant	-
9	100939928	rs705379882	9.8622	intron_variant	MAGI2
16	27221746	rs705022463	9.86147	intron_variant	GHR
1	167420490	rs342342189	9.86146	intergenic_variant	-
11	27430905	rs329671013	9.86099	intergenic_variant	-
13	83251299	rs336093858	9.86073	intron_variant	ATR
13	190980753	rs326862321	9.86044	intergenic_variant	-
7	26363363	rs691695623	9.86042	intergenic_variant	-
15	126298370	rs337116295	9.85895	intron_variant&non_coding_transcript_variant	-
15	36379868	rs328457020	9.85823	intergenic_variant	-
2	76180505	rs692105786	9.85787	intron_variant	TMPRSS9
4	49032083	rs328204149	9.8564	intergenic_variant	-
4	49491995	rs331856394	9.85635	intergenic_variant	-
9	5921075	rs702365219	9.85555	downstream_gene_variant	-
7	26363360	rs707461072	9.85492	intergenic_variant	-
14	49566382	rs330857431	9.85474	downstream_gene_variant	UPB1
5	20204383	rs342387128	9.85431	downstream_gene_variant	-
11	18747756	rs339114239	9.85334	intron_variant	FNDC3A
1	107840037	rs342912257	9.85286	intron_variant	CSNK1G1
10	19432267	rs699623135	9.8528	intron_variant	SUSD4
16	23677358	rs325793414	9.85235	intron_variant	LIFR
4	49650014	rs331492726	9.85234	intron_variant	CNBD1
4	48995211	rs340626219	9.85187	intergenic_variant	-
7	79248196	rs702200868	9.85181	upstream_gene_variant	-
13	132949940	rs345507319	9.85131	intron_variant	DLG1
4	49373211	rs345813068	9.85032	intergenic_variant	-
8	66964338	rs329303382	9.84943	intergenic_variant	-
2	76178269	rs343703455	9.84931	intron_variant	TMPRSS9
5	20204384	rs326203605	9.84857	downstream_gene_variant	-
1	107360860	rs345097975	9.84821	intron_variant	ZNF609
4	49349659	rs693656654	9.8482	intergenic_variant	-
14	129251029	rs333857636	9.84612	intron_variant	GRK5
13	133140422	13:133140422	9.84602	intergenic_variant	-
10	24934180	rs707082317	9.84525	upstream_gene_variant	-
4	49356300	rs321451321	9.84469	intergenic_variant	-
6	56516685	6:56516685	9.84319	intergenic_variant	-
17	17704307	rs690291308	9.84317	intron_variant	PLCB1
7	26021685	rs339538798	9.84313	intergenic_variant	-
1	156327974	rs342233268	9.84298	splice_region_variant&intron_variant	CDH7
13	83166518	rs319818778	9.84247	intron_variant	XRN1
8	67344078	rs340234344	9.84243	intergenic_variant	-
1	133509118	rs320228291	9.84168	intergenic_variant	-
9	5906252	rs326350039	9.8408	upstream_gene_variant	-
4	73599826	rs334015161	9.83921	intergenic_variant	-
14	49359434	rs321412850	9.83817	intron_variant	-
4	47342919	rs322228319	9.83727	intergenic_variant	-
4	46614941	rs330583954	9.8364	intergenic_variant	-
1	38146300	rs332294835	9.83614	intron_variant	NKAIN2
13	118431853	rs336787199	9.83505	intergenic_variant	-
2	65221746	rs342443223	9.83498	intergenic_variant	-
3	7720256	rs698333280	9.83481	non_coding_transcript_exon_variant	-
1	185165080	rs321746679	9.83468	intergenic_variant	-
4	125360450	rs320330607	9.83335	non_coding_transcript_exon_variant	-
1	107461906	rs333495672	9.83332	intron_variant	ZNF609
13	83212211	rs330865398	9.83312	intron_variant	ATR
1	69807157	rs326519993	9.83303	upstream_gene_variant	-
4	49339406	rs340500885	9.83286	intergenic_variant	-
9	16422031	rs338521020	9.83194	intergenic_variant	-
13	28592896	rs704666580	9.83164	intron_variant	LARS2
4	75521245	rs321898391	9.83127	upstream_gene_variant	PENK
12	31700624	rs340692957	9.83083	intron_variant	MMD
1	107458476	rs710866962	9.83051	intron_variant	ZNF609
1	92950335	1:92950335	9.83003	intergenic_variant	-
4	75501305	rs705940651	9.8296	intergenic_variant	-
17	41435257	rs697195179	9.82944	intergenic_variant	-
11	10230268	11:10230268	9.82892	intergenic_variant	-
4	49488784	rs335922128	9.82887	intergenic_variant	-
15	65567688	rs327734152	9.82875	intron_variant	PKP4
4	49316884	rs329455456	9.8286	intergenic_variant	-
17	14939680	rs340459270	9.82855	intron_variant	TRMT6
5	101531176	rs332864271	9.82809	intron_variant	PPP1R12A
4	73725410	rs326377619	9.82769	intergenic_variant	-
4	73199898	rs693284227	9.82669	intergenic_variant	-
11	11394006	rs326433369	9.82655	intron_variant	NBEA
4	125360432	rs331685035	9.82649	non_coding_transcript_exon_variant	-
4	125360476	rs336572850	9.82622	non_coding_transcript_exon_variant	-
10	24932918	rs320242125	9.82585	upstream_gene_variant	-
2	54430188	rs1110870243	9.82507	downstream_gene_variant	-
5	93144299	rs694820260	9.82459	intron_variant	POC1B
10	24937755	10:24937755	9.82336	intergenic_variant	-
1	107824772	rs344405751	9.82263	intron_variant	CSNK1G1
2	64613913	rs340643914	9.82117	intergenic_variant	-
9	90557971	rs696022246	9.82038	intron_variant	DNAH11
18	8401417	rs327065007	9.81908	intergenic_variant	-
11	7256023	rs318306455	9.81867	intron_variant	-
1	173893646	rs326382634	9.81767	intergenic_variant	-
3	84087455	rs329310929	9.81709	intron_variant&non_coding_transcript_variant	-
8	100612335	rs326829800	9.81698	intron_variant	SPRY1
7	26575934	rs321409521	9.81641	intron_variant	MLIP
15	89082534	rs342219058	9.81596	intergenic_variant	-
9	90545657	rs331992193	9.81566	intron_variant	DNAH11
4	49022195	rs324620131	9.81529	intergenic_variant	-
10	24935452	rs697796150	9.81436	upstream_gene_variant	-
7	79245511	rs1109311923	9.81415	upstream_gene_variant	-
7	26457819	rs324846388	9.81409	intron_variant	TINAG
4	47445904	rs336658373	9.81405	intergenic_variant	-
4	69470419	rs325723103	9.81388	intron_variant&non_coding_transcript_variant	-
6	56552734	6:56552734	9.81384	intergenic_variant	-
7	37563146	rs323232379	9.81357	intron_variant	TRERF1
9	16415109	rs324994367	9.81266	intergenic_variant	-
4	73065976	rs320233138	9.81265	intron_variant	CA8
15	36312903	rs328711457	9.81228	intergenic_variant	-
16	14470317	rs342275809	9.81223	intergenic_variant	-
13	83243926	rs345340522	9.81092	intron_variant	ATR
3	61560613	rs343044854	9.81073	intergenic_variant	-
16	14474332	rs321796241	9.80992	intergenic_variant	-
4	49325995	rs330038016	9.80909	intergenic_variant	-
8	67365153	rs338206064	9.80866	intergenic_variant	-
14	49434250	rs332817054	9.80826	intron_variant	-
13	60047182	rs328085003	9.80814	intergenic_variant	-
15	74271652	rs324332785	9.80797	intron_variant	B3GALT1
9	90545601	rs320512855	9.80792	intron_variant	DNAH11
8	89915521	rs321783687	9.80776	intergenic_variant	-
12	31704271	rs339904750	9.80746	intron_variant	MMD
4	49330432	rs333082785	9.80734	intergenic_variant	-
7	26334815	rs338950971	9.80415	intergenic_variant	-
13	156961771	rs345291392	9.80312	intergenic_variant	-
1	167427999	rs330555533	9.80284	intergenic_variant	-
1	60822095	rs334561304	9.80266	intron_variant	EPHA7
7	40200174	rs337231605	9.80212	intron_variant	RUNX2
8	69235740	rs325882439	9.8013	intergenic_variant	-
1	107833810	rs330914888	9.80094	intron_variant	CSNK1G1
1	133509423	rs335406263	9.80094	intergenic_variant	-
1	133509192	rs326262586	9.80033	intergenic_variant	-
18	8401381	rs318762348	9.80005	intergenic_variant	-
8	89816128	rs345984024	9.80003	intergenic_variant	-
4	49387222	rs340390852	9.79827	intergenic_variant	-
13	83238556	rs327113497	9.79777	intron_variant	ATR
16	29825614	rs326604492	9.79658	intergenic_variant	-
8	67423434	rs334333340	9.79624	synonymous_variant	ENAM
7	79248453	rs1114141338	9.79362	upstream_gene_variant	-
1	45025936	rs341687528	9.79318	intron_variant	-
3	97016739	rs324909156	9.79302	intergenic_variant	-
18	19384567	rs324731333	9.7929	intron_variant	AHCYL2
11	18743970	11:18743970	9.7923	intergenic_variant	-
15	45059020	rs343153732	9.79208	intergenic_variant	-
8	89741788	rs331922147	9.79187	intergenic_variant	-
8	89958790	rs341741301	9.79137	intergenic_variant	-
10	7955434	rs328407405	9.79022	intron_variant	SPATA17
4	49032901	rs330418375	9.78995	intergenic_variant	-
18	43055627	rs322014639	9.7891	intron_variant	WIPF3
9	4477182	rs333880112	9.78906	upstream_gene_variant	-
6	134739757	rs333757771	9.78792	intron_variant	PTGFR
7	26450390	rs329307852	9.787	intron_variant	TINAG
8	67350138	rs334829287	9.7847	intergenic_variant	-
17	17390858	rs332415716	9.78467	intron_variant	PLCB1
17	17499245	rs322924309	9.78419	intron_variant	PLCB1
7	26336866	rs328482857	9.78384	intergenic_variant	-
16	31670902	rs328366403	9.78382	intergenic_variant	-
18	8105517	rs325218232	9.78358	intron_variant	-
7	26083645	rs342164222	9.78336	intron_variant	FAM83B
5	20195690	rs707210374	9.78255	upstream_gene_variant	-
4	29557247	rs340670088	9.78248	intron_variant	RSPO2
7	25867903	rs335796511	9.78176	intron_variant	HCRTR2
7	25536239	rs336536896	9.78114	intergenic_variant	-
14	49358014	rs319661583	9.78105	intron_variant	-
4	49387379	rs333346833	9.7806	intergenic_variant	-
17	17652868	rs698694756	9.77829	intron_variant	PLCB1
4	49387342	rs332675597	9.77823	intergenic_variant	-
10	24936127	10:24936127	9.77727	intergenic_variant	-
4	47544773	rs328787783	9.7772	intergenic_variant	-
15	34617871	rs328417605	9.77705	intron_variant	CSMD1
1	156259816	rs345387532	9.77629	intergenic_variant	-
13	94367891	rs344191811	9.77578	intron_variant	GPR149
10	24932912	rs712063511	9.77507	upstream_gene_variant	-
11	9502740	rs791186930	9.77488	intergenic_variant	-
2	76192031	rs342583150	9.77416	intron_variant	TMPRSS9
18	7992334	rs331561987	9.77342	intergenic_variant	-
4	49031221	rs325201251	9.77314	intergenic_variant	-
5	101843419	rs334951344	9.77247	intergenic_variant	-
4	125579405	rs328723454	9.77112	intron_variant	HFM1
4	69473853	rs336770389	9.77096	intron_variant&non_coding_transcript_variant	-
15	19356389	rs1111925131	9.7708	intron_variant	-
16	14047827	rs333712939	9.77019	intron_variant	CDH9
13	82608507	rs346240046	9.76948	intron_variant	GRK7
11	18744132	11:18744132	9.76927	intergenic_variant	-
7	79582823	rs319628703	9.76816	downstream_gene_variant	-
11	18746451	11:18746451	9.76807	intergenic_variant	-
15	35509416	rs323835402	9.76769	intergenic_variant	-
7	40672810	rs320830600	9.76615	intergenic_variant	-
7	25516952	rs319487034	9.76611	intergenic_variant	-
13	83171306	rs331949214	9.76573	intron_variant	XRN1
8	67046190	rs81336501	9.76529	intergenic_variant	-
5	101518675	rs324880813	9.76473	intron_variant	PPP1R12A
3	74353859	rs698631012	9.76464	intergenic_variant	-
14	48251518	rs318399646	9.76417	intergenic_variant	-
4	49364070	rs336515730	9.76285	intergenic_variant	-
2	76180947	rs324066644	9.7625	intron_variant	TMPRSS9
17	17457957	rs708962434	9.76243	intron_variant	PLCB1
16	29827890	rs327571276	9.76185	intergenic_variant	-
8	100358136	rs318526728	9.76126	intergenic_variant	-
16	23682670	16:23682670	9.76105	intergenic_variant	-
4	49360361	rs340263221	9.75963	intergenic_variant	-
8	18668441	rs694258857	9.75963	intergenic_variant	-
1	112086942	rs340233029	9.75911	intron_variant&non_coding_transcript_variant	-
8	79394568	rs335717311	9.759	intron_variant	IQCM
9	100691772	rs333943494	9.75842	intergenic_variant	-
15	35513225	rs713620439	9.75795	intergenic_variant	-
3	96963862	rs324638489	9.75785	intergenic_variant	-
16	14030611	rs340299635	9.75737	intron_variant	CDH9
4	49303995	rs320822445	9.75727	intergenic_variant	-
5	101548731	rs332317232	9.75706	intron_variant	PPP1R12A
14	101776619	rs344545782	9.75662	intergenic_variant	-
5	101545651	rs329522601	9.75604	intron_variant	PPP1R12A
7	19583697	rs338144436	9.75569	upstream_gene_variant	GMNN
5	101526757	rs327707679	9.75552	intron_variant	PPP1R12A
8	19254766	rs340545443	9.75465	intron_variant	ZCCHC4
4	75218458	rs335654352	9.75422	downstream_gene_variant	BPNT2
4	49387333	rs323253065	9.75375	intergenic_variant	-
5	101611461	rs326650148	9.75369	downstream_gene_variant	PPP1R12A
4	69470744	rs319552959	9.75349	intron_variant&non_coding_transcript_variant	-
10	19423425	10:19423425	9.75319	intergenic_variant	-
15	107220712	rs332960394	9.75285	intergenic_variant	-
15	74094302	rs320754878	9.75034	downstream_gene_variant	-
13	150384148	rs344760261	9.75013	upstream_gene_variant	MORC1
12	13809288	rs333472553	9.74712	intron_variant	NOL11
1	156404153	rs711990134	9.7462	intron_variant	CDH7
2	64614620	rs330387340	9.74558	intergenic_variant	-
4	47721062	rs339556674	9.745	intergenic_variant	-
13	85369871	rs708900079	9.74425	intergenic_variant	-
14	101917167	rs80865998	9.74404	intergenic_variant	-
16	13930615	rs318856548	9.744	intergenic_variant	-
15	89081524	rs320954351	9.74367	intergenic_variant	-
14	48926873	rs325763892	9.74226	intron_variant	-
7	79587295	rs328527450	9.74196	upstream_gene_variant	-
4	47660153	rs323160155	9.74186	intergenic_variant	-
15	42615893	rs321342659	9.74164	intergenic_variant	-
10	24932878	rs704702325	9.74163	upstream_gene_variant	-
9	5918316	rs697636385	9.74026	intergenic_variant	-
1	100261445	rs343639137	9.7397	intron_variant	MAPK4
2	76177842	rs333161113	9.73925	intron_variant	TMPRSS9
1	157203111	rs707931267	9.73883	intergenic_variant	-
4	48942745	rs320987518	9.73838	intergenic_variant	-
13	83245320	rs332712529	9.73814	intron_variant	ATR
13	30228102	rs329046928	9.7379	intron_variant	PTPN23
15	36583063	rs337427746	9.73786	intergenic_variant	-
8	66996200	rs334949813	9.73677	intergenic_variant	-
14	101776748	rs345411434	9.73638	intergenic_variant	-
13	47051899	rs328739264	9.73601	intron_variant	MAGI1
1	19827323	rs331200903	9.73556	intron_variant	FBXO30
8	89871779	rs337687989	9.73453	intergenic_variant	-
8	67050682	rs331774988	9.73449	intergenic_variant	-
6	138865455	rs323149500	9.73435	intron_variant	-
4	49323348	rs333278960	9.73426	intergenic_variant	-
17	13543480	17:13543480	9.73411	intergenic_variant	-
15	36167948	rs701557023	9.73386	downstream_gene_variant	-
17	24131284	rs343733470	9.73319	intron_variant	MACROD2
13	92426945	rs333855176	9.733	intergenic_variant	-
4	48945300	rs326159374	9.73194	intergenic_variant	-
4	49532328	rs330217337	9.73121	intron_variant	CNBD1
14	49544248	rs322209518	9.73118	intron_variant	UPB1
16	32037207	rs339665695	9.73116	intron_variant	-
4	49354258	rs337818769	9.73089	intergenic_variant	-
4	75499388	rs793582993	9.73074	intergenic_variant	-
14	106605794	rs320034493	9.73069	intron_variant	CYP2C42
4	48969007	rs322123054	9.73042	intergenic_variant	-
5	101542730	rs332641072	9.73021	intron_variant	PPP1R12A
16	14004703	rs321614153	9.72938	intron_variant	CDH9
4	49538944	rs322771608	9.72936	intron_variant	CNBD1
8	67418607	rs327784039	9.729	upstream_gene_variant	ENAM
1	107844498	rs321160108	9.72879	intron_variant	CSNK1G1
9	102643416	rs321297348	9.72876	intergenic_variant	-
11	18759950	11:18759950	9.72858	intergenic_variant	-
14	101776645	rs690452172	9.72825	intergenic_variant	-
4	73262250	rs318903717	9.72823	intergenic_variant	-
8	79405262	rs333113916	9.72813	intron_variant	IQCM
1	133508667	rs792850173	9.72777	intergenic_variant	-
8	89878357	rs336669507	9.72757	intergenic_variant	-
16	30510567	rs699076405	9.72571	intergenic_variant	-
7	39473039	rs80989828	9.72462	non_coding_transcript_exon_variant	-
17	41423181	rs711568164	9.7241	intron_variant	LBP
16	27190645	rs328831712	9.72353	intron_variant	GHR
5	93296532	5:93296532	9.7234	intergenic_variant	-
1	112088464	rs319960092	9.72288	intron_variant&non_coding_transcript_variant	-
7	79332203	7:79332203	9.72239	intergenic_variant	-
15	45057322	rs319262503	9.72184	intergenic_variant	-
1	234715251	rs344165175	9.72154	intergenic_variant	-
4	49346703	rs343364690	9.72123	intergenic_variant	-
18	19397296	rs340729133	9.72116	intron_variant	AHCYL2
18	8706034	rs326920931	9.72092	intron_variant	TMEM178B
15	45551160	rs332314978	9.72043	intron_variant	IRF2
17	13543478	17:13543478	9.72034	intergenic_variant	-
4	125603647	rs327910724	9.71866	intron_variant	HFM1
8	66997089	rs702566348	9.71806	intergenic_variant	-
4	75017586	rs320944185	9.71743	intergenic_variant	-
3	43553220	3:43553220	9.71717	intergenic_variant	-
11	18760279	rs337965247	9.71669	upstream_gene_variant	FNDC3A
7	26711138	rs332394958	9.71652	intron_variant	MLIP
4	69498485	rs323327955	9.71613	intron_variant&non_coding_transcript_variant	-
4	125400430	rs328140668	9.71604	intergenic_variant	-
4	47583985	rs337562458	9.71571	intergenic_variant	-
14	101776644	rs707552490	9.71557	intergenic_variant	-
1	112088455	rs332110228	9.71505	intron_variant&non_coding_transcript_variant	-
7	79332205	7:79332205	9.71472	intergenic_variant	-
1	80509956	rs319781377	9.71312	intron_variant&non_coding_transcript_variant	-
4	49009563	rs327975934	9.71227	intergenic_variant	-
4	48544797	rs340978869	9.71209	intergenic_variant	-
18	43051421	rs337547767	9.71115	intron_variant	WIPF3
2	64697841	rs341049692	9.71068	intron_variant	CLEC17A
17	14931964	rs330879330	9.71045	intron_variant	TRMT6
13	96628385	rs344966912	9.71033	intergenic_variant	-
1	133511211	rs692180363	9.71019	intergenic_variant	-
1	205886770	rs330593131	9.70977	intergenic_variant	-
4	46661696	rs324186579	9.70945	intergenic_variant	-
8	17738009	rs705723541	9.70935	intergenic_variant	-
6	126810146	rs1113050223	9.70841	intergenic_variant	-
4	64591546	rs337352383	9.70686	non_coding_transcript_exon_variant	-
8	67357287	rs335883422	9.70666	intergenic_variant	-
4	47091851	rs340494977	9.7066	intergenic_variant	-
4	49365531	rs330135531	9.70646	intergenic_variant	-
17	22047337	rs331519393	9.70594	intron_variant	TASP1
2	67816271	rs700290690	9.70552	intergenic_variant	-
2	39083103	rs322072115	9.70549	intron_variant	HTATIP2
8	66997088	rs694407232	9.70547	intergenic_variant	-
18	8122208	rs344769560	9.70536	downstream_gene_variant	PRSS37
1	174014128	rs706279710	9.70276	intergenic_variant	-
8	66996243	rs342797243	9.70248	intergenic_variant	-
16	30554289	rs326920243	9.70243	intergenic_variant	-
14	48802678	rs342764954	9.70202	intron_variant	-
1	66393618	rs336699056	9.70175	intron_variant	USP45
3	96933562	rs342093373	9.70171	intergenic_variant	-
15	44477760	rs344259312	9.70089	intron_variant	DCTD
16	23676570	16:23676570	9.7007	intergenic_variant	-
13	18445161	rs1113936578	9.70041	intergenic_variant	-
9	5906233	rs337557347	9.69987	upstream_gene_variant	-
4	49485579	rs336001874	9.69985	intergenic_variant	-
14	49511855	rs326934424	9.69921	non_coding_transcript_exon_variant	-
4	125584907	rs346411773	9.69793	intron_variant	HFM1
8	67024116	rs343976639	9.69782	intergenic_variant	-
4	49297950	rs326252811	9.69779	intergenic_variant	-
5	93029325	rs319031703	9.6975	intron_variant	ATP2B1
4	49324275	rs332250768	9.69741	intergenic_variant	-
10	24934122	10:24934122	9.69733	intergenic_variant	-
15	65568418	rs709305553	9.69703	intron_variant	PKP4
6	136034064	rs345744573	9.69702	intergenic_variant	-
6	58552013	6:58552013	9.69698	intergenic_variant	-
17	24124968	rs326677821	9.69634	intron_variant	MACROD2
1	93115741	rs331847047	9.69442	downstream_gene_variant	-
18	14711958	rs704313171	9.69409	intron_variant	AKR1B1
1	126001598	rs330869866	9.69391	intergenic_variant	-
6	48266366	rs339191548	9.69333	intergenic_variant	-
4	49336464	rs339620496	9.69223	intergenic_variant	-
13	149229111	rs1111113033	9.69201	intergenic_variant	-
7	54002830	rs332502916	9.69114	non_coding_transcript_exon_variant	-
1	107141386	rs335759764	9.69041	upstream_gene_variant	ANKDD1A
4	89771961	rs337616545	9.68856	3_prime_UTR_variant	SLAMF7
4	48998817	rs339479823	9.68837	intergenic_variant	-
7	40673255	rs336010150	9.68831	intergenic_variant	-
4	48978071	rs330994710	9.68793	intergenic_variant	-
4	49007418	rs327662784	9.68763	intergenic_variant	-
8	69623256	rs320452105	9.68683	intron_variant	ALB
7	39416388	rs345642551	9.68545	intron_variant	CDC5L
8	89922034	rs328975731	9.68527	intergenic_variant	-
4	48959314	rs324915849	9.68524	intergenic_variant	-
13	34989317	rs321218977	9.68488	intron_variant	-
12	36983489	rs334593085	9.68475	intron_variant	BCAS3
7	19677222	rs339495713	9.68457	intron_variant	-
5	71759710	rs323512225	9.68339	intron_variant&non_coding_transcript_variant	-
17	17650377	rs787932224	9.68297	intron_variant	PLCB1
4	69475933	rs319988337	9.68125	intron_variant&non_coding_transcript_variant	-
8	79386340	rs340605578	9.6812	intron_variant	IQCM
9	21076820	rs711573923	9.68101	intergenic_variant	-
7	26942877	rs319641834	9.68067	intron_variant	LRRC1
1	5682845	rs323925735	9.68063	intron_variant	PRKN
4	73158993	rs338473120	9.68008	intergenic_variant	-
4	49648541	rs708887706	9.67911	intron_variant	CNBD1
4	49316734	rs337429268	9.67868	intergenic_variant	-
4	48968749	rs324960874	9.67855	intergenic_variant	-
6	79403685	rs343710922	9.67842	downstream_gene_variant	ECE1
8	30199885	rs328262873	9.67839	intron_variant	FAM114A1
9	5907439	rs335056023	9.67839	upstream_gene_variant	-
11	11926767	rs319188969	9.67833	intron_variant	DCLK1
13	96628344	rs323002663	9.67802	intergenic_variant	-
8	18357184	rs341808651	9.67801	intron_variant&non_coding_transcript_variant	-
1	99030627	rs713555091	9.67788	downstream_gene_variant	-
4	49813453	rs331048735	9.67779	intron_variant	CNBD1
10	24936661	10:24936661	9.67739	intergenic_variant	-
15	95107476	rs320977690	9.67698	intron_variant	NEMP2
15	45146141	rs700447843	9.67689	intron_variant	STOX2
7	27634348	rs336902105	9.67594	intron_variant	KHDRBS2
6	33201230	rs344407641	9.67589	intergenic_variant	-
6	56516844	6:56516844	9.67496	intergenic_variant	-
13	118090547	rs325854655	9.67454	upstream_gene_variant	PEX5L
9	89630103	rs342510957	9.67356	intron_variant	ABCB5
1	45116036	rs335791862	9.67342	upstream_gene_variant	-
8	79480648	rs340985542	9.67289	intergenic_variant	-
16	23677224	rs319960237	9.67199	intron_variant	LIFR
8	19540082	rs710031184	9.67132	intron_variant	SEL1L3
8	54177182	8:54177182	9.67012	intergenic_variant	-
4	125587094	rs344385892	9.66999	intron_variant	HFM1
16	30551339	rs337213080	9.66911	intergenic_variant	-
13	115025962	rs333573236	9.66845	intergenic_variant	-
5	71758700	rs326883393	9.66835	intron_variant&non_coding_transcript_variant	-
14	106608236	rs335765474	9.66798	intron_variant	CYP2C42
1	254207198	rs342766945	9.66785	upstream_gene_variant	RGS3
14	101955891	rs328874824	9.66769	intergenic_variant	-
6	138865310	rs343745313	9.66745	intron_variant	-
1	112215437	rs331127021	9.66716	intron_variant&non_coding_transcript_variant	-
1	166957490	rs335941947	9.66716	intron_variant&non_coding_transcript_variant	-
16	25696709	rs1107674223	9.66608	3_prime_UTR_variant	TTC33
13	30228024	rs340696217	9.66589	intron_variant	PTPN23
10	7992200	rs336284910	9.66581	intron_variant	SPATA17
4	74767552	rs697201218	9.66519	intergenic_variant	-
7	28388716	rs697868383	9.66498	intron_variant	PRIM2
17	17701686	rs703467407	9.66472	intron_variant	PLCB1
13	133150772	rs336031323	9.66414	intergenic_variant	-
5	93722955	rs333168897	9.66314	intergenic_variant	-
13	94380214	rs344069931	9.66296	intron_variant	GPR149
15	89857495	rs331849937	9.66246	intron_variant	ZNF804A
15	36580714	rs344068379	9.66224	intergenic_variant	-
7	27078859	rs330859608	9.66213	intron_variant	KLHL31
17	17652865	rs703295616	9.6618	intron_variant	PLCB1
13	85147242	rs327033498	9.66167	intergenic_variant	-
4	125393134	rs341910393	9.66009	intergenic_variant	-
11	18734000	rs329671101	9.65935	intron_variant	FNDC3A
8	18826654	rs323319230	9.65914	intron_variant	CCDC149
5	20201432	rs329043235	9.65888	downstream_gene_variant	-
7	79261683	7:79261683	9.65884	intergenic_variant	-
9	93100729	rs696661652	9.65769	intron_variant	-
6	138865028	rs326019241	9.65552	intron_variant	-
8	67005996	rs333210669	9.65452	intergenic_variant	-
3	105599016	rs337256776	9.65441	intron_variant&non_coding_transcript_variant	-
4	49507330	rs339073477	9.65436	intergenic_variant	-
10	24936761	rs1112592498	9.65403	upstream_gene_variant	CYB5R1
9	5907311	rs703659508	9.65397	upstream_gene_variant	-
4	9501652	rs334619192	9.65223	intergenic_variant	-
15	44876664	rs332469052	9.65145	intergenic_variant	-
4	49319512	rs323944520	9.65108	intergenic_variant	-
16	25142480	16:25142480	9.65058	intergenic_variant	-
4	49344318	rs327920963	9.65016	intergenic_variant	-
11	18353699	rs705859169	9.64844	intron_variant	CAB39L
13	9702215	rs81266848	9.64834	intergenic_variant	-
2	27467196	2:27467196	9.64688	intergenic_variant	-
10	24936075	rs703277267	9.64656	upstream_gene_variant	-
9	96540971	rs338302238	9.64651	intergenic_variant	-
1	53637048	rs321186859	9.6464	intergenic_variant	-
2	65167489	rs330921038	9.6463	stop_gained	-
9	5918289	rs711955371	9.64591	intergenic_variant	-
13	150188476	rs334959622	9.64553	intron_variant	DPPA2
9	96540950	rs330586551	9.64546	intergenic_variant	-
16	23677786	16:23677786	9.64526	intergenic_variant	-
5	20200583	rs329728097	9.64394	downstream_gene_variant	-
4	49314938	rs319255842	9.64381	intergenic_variant	-
15	44323040	rs328990787	9.64321	intron_variant	TENM3
4	49348460	rs327791422	9.6428	intergenic_variant	-
3	44845178	rs323301153	9.64221	non_coding_transcript_exon_variant	-
5	101527527	rs323017242	9.64114	intron_variant	PPP1R12A
4	125403219	rs323528150	9.64056	intergenic_variant	-
1	156372853	rs338289276	9.64028	intron_variant	CDH7
16	59543536	rs340316848	9.64012	intergenic_variant	-
15	31216129	rs334278391	9.63908	intron_variant	EPB41L5
9	103063229	rs700906051	9.63858	intron_variant	FBXL13
4	74766945	rs329705710	9.63712	intergenic_variant	-
17	17704096	rs703398590	9.63467	intron_variant	PLCB1
18	8132081	rs709698941	9.63412	downstream_gene_variant	TAS2R4
2	65140159	rs339494438	9.63213	intron_variant	IL27RA
3	7720192	3:7720192	9.63161	intergenic_variant	-
2	67816292	2:67816292	9.63145	intergenic_variant	-
9	90549870	rs697199876	9.63079	intron_variant	DNAH11
4	89789314	rs344784302	9.62994	upstream_gene_variant	SLAMF7
15	89880981	rs337898558	9.62959	intron_variant	ZNF804A
5	29460161	rs343636188	9.62936	upstream_gene_variant	U6
9	84362927	rs340527061	9.62927	intron_variant	DGKB
4	58780661	rs325246348	9.6291	intergenic_variant	-
1	28607189	rs343551535	9.62903	intron_variant	AHI1
5	101542279	rs321775637	9.62899	intron_variant	PPP1R12A
4	89777405	rs340108436	9.62776	intron_variant	SLAMF7
10	19449901	rs1108534460	9.62771	intron_variant	SUSD4
13	190846666	rs709346302	9.62734	intergenic_variant	-
5	20192407	5:20192407	9.62731	intergenic_variant	-
10	24936611	rs81353291	9.6271	upstream_gene_variant	-
6	58551899	rs1109458758	9.62687	intron_variant&non_coding_transcript_variant	-
1	93117378	rs345694973	9.62668	downstream_gene_variant	-
14	7364203	rs326128576	9.62619	upstream_gene_variant	-
13	132987365	rs335658607	9.62523	intron_variant	DLG1
8	67057958	rs344465057	9.62507	upstream_gene_variant	ODAM
11	11613020	rs322333311	9.62401	intron_variant	NBEA
4	47724020	rs334041929	9.62397	intergenic_variant	-
7	79248449	rs1107950460	9.6239	upstream_gene_variant	-
4	46722901	rs336258927	9.62371	intron_variant	CALB1
6	50896784	rs333151663	9.62362	upstream_gene_variant	ZNF235
5	20740184	rs691888646	9.62314	intergenic_variant	-
3	24084536	rs323363432	9.62203	intron_variant	VWA3A
2	31819849	rs340551777	9.62149	intergenic_variant	-
13	85348085	rs703821405	9.62148	intergenic_variant	-
18	8296023	rs700414295	9.62113	intron_variant	AGK
18	43050758	rs338244179	9.62098	intron_variant	WIPF3
12	46168629	rs344670114	9.62042	synonymous_variant	EFCAB5
15	36571964	rs346281328	9.61972	intergenic_variant	-
1	65548445	rs326789003	9.61968	intergenic_variant	-
6	56504172	6:56504172	9.61968	intergenic_variant	-
1	112251429	rs333759275	9.61834	intron_variant&non_coding_transcript_variant	-
1	112271329	rs335897532	9.61766	intron_variant&non_coding_transcript_variant	-
4	89789010	rs341100632	9.61719	upstream_gene_variant	SLAMF7
12	28789458	rs343532886	9.61633	intergenic_variant	-
13	68561116	rs333933235	9.61571	intron_variant	MKRN2
4	125485961	rs338786057	9.61553	intergenic_variant	-
17	17405310	rs346109075	9.61518	intron_variant	PLCB1
7	26195669	rs339425013	9.6151	intergenic_variant	-
17	17469962	rs331566671	9.61408	intron_variant	PLCB1
11	10612366	rs692072469	9.61364	intron_variant&non_coding_transcript_variant	-
16	28218390	rs706850517	9.61343	intron_variant	NNT
5	71759598	rs324882722	9.6129	intron_variant&non_coding_transcript_variant	-
16	11460719	rs1113679336	9.6125	intergenic_variant	-
4	75189366	rs335254852	9.6124	upstream_gene_variant	BPNT2
4	48950468	rs339170869	9.61201	intergenic_variant	-
4	49016851	rs337801843	9.61196	intergenic_variant	-
8	89848752	rs330593579	9.61154	intergenic_variant	-
4	49016853	rs318887677	9.6109	intergenic_variant	-
13	83200513	rs323620756	9.6108	intron_variant	ATR
11	70897278	rs694204792	9.60917	intergenic_variant	-
1	60826036	rs80820860	9.60886	intron_variant	EPHA7
13	85367794	rs703056565	9.60806	intergenic_variant	-
14	48822248	rs323981889	9.60755	intron_variant	-
4	46738452	rs342368404	9.60713	intron_variant	DECR1
13	83166304	rs329514563	9.60567	intron_variant	XRN1
16	14088272	rs346352077	9.60467	intergenic_variant	-
18	8703086	rs319239718	9.60424	intron_variant	TMEM178B
16	14456131	rs328714720	9.60415	intergenic_variant	-
4	49329631	rs330791941	9.60368	intergenic_variant	-
4	49769237	rs336365254	9.6034	intron_variant	CNBD1
15	44310653	rs332298884	9.60325	intron_variant	TENM3
18	8793622	rs788015158	9.6032	intron_variant	TMEM178B
8	89952103	rs323386137	9.60315	intergenic_variant	-
4	49016509	rs336230400	9.60291	intergenic_variant	-
6	136036579	rs320762813	9.60279	intergenic_variant	-
16	14088270	rs335009541	9.60108	intergenic_variant	-
9	13006322	rs324276198	9.60044	intron_variant	NARS2
8	79404579	rs330107649	9.59961	intron_variant	IQCM
2	67817242	2:67817242	9.59961	intergenic_variant	-
15	36571923	rs325561693	9.59816	intergenic_variant	-
9	29156500	rs703999221	9.59763	intergenic_variant	-
[truncated: 2,600 more rows]

## Sheet: S. Table 4
Supplementary table 3 the information of 131 TCSGs
Chromosome	Pos_start	Pos_End	Genes	CMS	DEGs	Published	Summary
15	31064355	31122621	RALB	14.46			This gene encodes a GTP-binding protein that belongs to the small GTPase superfamily and Ras family of proteins.
11	11084534	11722852	NBEA	14.3625			This gene encodes a member of a large, diverse group of A-kinase anchor proteins that target the activity of protein kinase A to specific subcellular sites by binding to its type II regulatory subunits.
16	23631195	24042240	LIFR	13.3317			This gene encodes a protein that belongs to the type I cytokine receptor family.
2	64689041	64706131	CLEC17A	13.1235			CLEC17A (C-Type Lectin Domain Containing 17A) is a Protein Coding gene.
7	28274626	28631514	PRIM2	13.0992			This gene encodes the 58 kilodalton subunit of DNA primase, an enzyme that plays a key role in the replication of DNA.
1	156295431	156435823	CDH7	13.0605			This gene encodes a type II classical cadherin of the cadherin superfamily.
13	82947341	83035531	GK5	12.9794			GK5 (Glycerol Kinase 5) is a Protein Coding gene. Among its related pathways are triacylglycerol biosynthesis and glycerol degradation.
14	49208762	49322109	BCR	12.9441		√	A reciprocal translocation between chromosomes 22 and 9 produces the Philadelphia chromosome, which is often found in patients with chronic myelogenous leukemia.
7	26058168	26137655	FAM83B	12.883			FAM83B (Family With Sequence Similarity 83 Member B) is a Protein Coding gene.
8	67058472	67069291	ODAM	12.8429		√	ODAM (Odontogenic, Ameloblast Associated) is a Protein Coding gene. Diseases associated with ODAM include Dental Fluorosis and Crisponi/Cold-Induced Sweating Syndrome 1.
13	82580209	82630688	GRK7	12.6626			This gene encodes a member of the guanine nucleotide-binding protein (G protein)-coupled receptor kinase subfamily of the Ser/Thr protein kinase family.
9	90423077	90767487	DNAH11	12.5838			This gene encodes a ciliary outer dynein arm protein and is a member of the dynein heavy chain family. It is a microtubule-dependent motor ATPase and has been reported to be involved in the movement of respiratory cilia.
17	17007261	17745312	PLCB1	12.3372			The protein encoded by this gene catalyzes the formation of inositol 1,4,5-trisphosphate and diacylglycerol from phosphatidylinositol 4,5-bisphosphate.
16	30304760	30486414	PARP8	12.026			PARP8 (Poly(ADP-Ribose) Polymerase Family Member 8) is a Protein Coding gene. Diseases associated with PARP8 include Developmental And Epileptic Encephalopathy 24.
16	32424645	32462521	MOCS2	11.8728			Eukaryotic molybdoenzymes use a unique molybdenum cofactor (MoCo) consisting of a pterin, termed molybdopterin, and the catalytically active metal molybdenum.
4	29414806	29579674	RSPO2	11.8685			This gene encodes a member of the R-spondin family of proteins. These proteins are secreted ligands of leucine-rich repeat containing G protein-coupled receptors that enhance Wnt signaling through the inhibition of ubiquitin E3 ligases.
9	85415550	85710752	CRPPA	11.7061			This gene encodes a 2-C-methyl-D-erythritol 4-phosphate cytidylyltransferase-like protein. Mutations in this gene are the cause of Walker-Warburg syndrome.
4	49531821	49970295	CNBD1	11.6862			CNBD1 (Cyclic Nucleotide Binding Domain Containing 1) is a Protein Coding gene. Diseases associated with CNBD1 include Corneal Ectasia and Liver Angiosarcoma. An important paralog of this gene is PRKAR1B.
13	132820870	133086843	DLG1	11.648			This gene encodes a multi-domain scaffolding protein that is required for normal development. This protein may have a role in septate junction formation, signal transduction, cell proliferation, synaptogenesis and lymphocyte activation.
13	83174824	83289923	ATR	11.6283			The protein encoded by this gene is a serine/threonine kinase and DNA damage sensor, activating cell cycle checkpoint signaling upon DNA stress.
4	125522317	125606882	HFM1	11.4933			The protein encoded by this gene is thought to be an ATP-dependent DNA helicase and is expressed mainly in germ-line cells.
13	94155657	94345564	ARHGEF26	11.471			This gene encodes a member of the Rho-guanine nucleotide exchange factor (Rho-GEF) family. These proteins regulate Rho GTPases by catalyzing the exchange of GDP for GTP.
1	107340541	107583273	ZNF609	11.3992			ZNF609 (Zinc Finger Protein 609) is a Protein Coding gene. Diseases associated with ZNF609 include Hirschsprung Disease 1. An important paralog of this gene is ZNF608.
1	55893480	55982068	RARS2	11.3645		√	This nuclear gene encodes a protein that localizes to the mitochondria, where it catalyzes the transfer of L-arginine to its cognate tRNA, an important step in translation of mitochondrially-encoded proteins.
10	19421565	19551840	SUSD4	11.2518			SUSD4 (Sushi Domain Containing 4) is a Protein Coding gene. Diseases associated with SUSD4 include Chromosome 1Q41-Q42 Deletion Syndrome. An important paralog of this gene is PAPPA2.
13	94354306	94419184	GPR149	11.2464			This gene encodes a seven-transmembrane G protein coupled receptor (GPCR) class A family member. Although categorized as a class A GPCR, the encoded protein lacks the first two charged amino acids of the highly conserved Asp-Arg-Tyr (DRY) motif found in the third transmembrane helix of class A receptors which is important for efficient G protein-coupled signal transduction.
4	73810188	74134229	TOX	11.1808			The protein encoded by this gene contains a HMG box DNA binding domain. HMG boxes are found in many eukaryotic proteins involved in chromatin assembly, transcription and replication.
8	69677684	69698864	AFP	10.8834			This gene encodes alpha-fetoprotein, a major plasma protein produced by the yolk sac and the liver during fetal life.
8	69531487	69718304	ALB	10.8833			This gene encodes the most abundant protein in human blood.
18	19260226	19441928	AHCYL2	10.7948			The protein encoded by this gene acts as a homotetramer and may be involved in the conversion of S-adenosyl-L-homocysteine to L-homocysteine and adenosine.
13	117833683	118088295	PEX5L	10.7891			PEX5L (Peroxisomal Biogenesis Factor 5 Like) is a Protein Coding gene. Diseases associated with PEX5L include Rhizomelic Chondrodysplasia Punctata, Type 1 and Rhizomelic Chondrodysplasia Punctata. Gene Ontology (GO) annotations related to this gene include small GTPase binding and peroxisome matrix targeting signal-1 binding.
13	30190657	30253115	PTPN23	10.785			This gene encodes a member of the non-receptor type protein-tyrosine phosphatase family. The encoded protein may be involved in the regulation of small nuclear ribonucleo protein assembly and pre-mRNA splicing by modifying the survival motor neuron (SMN) complex.
1	131510455	131719417	FSIP1	10.7726			FSIP1 (Fibrous Sheath Interacting Protein 1) is a Protein Coding gene. Diseases associated with FSIP1 include Syndromic X-Linked Intellectual Disability Type 10 and Alpha-Methylacetoacetic Aciduria.
8	86402837	86517784	TBC1D9	10.7225			TBC1D9 (TBC1 Domain Family Member 9) is a Protein Coding gene. Diseases associated with TBC1D9 include Non-Proliferative Fibrocystic Change Of The Breast and Proliferative Type Fibrocystic Change Of Breast.
1	60771571	60944038	EPHA7	10.5495			This gene belongs to the ephrin receptor subfamily of the protein-tyrosine kinase family. EPH and EPH-related receptors have been implicated in mediating developmental events, particularly in the nervous system.
8	69360649	69531286	ANKRD17	10.5079			The protein encoded by this gene belongs to the family of ankyrin repeat-containing proteins, and contains two distinct arrays of ankyrin repeats in its amino-terminal region, one with 15 ankyrin repeats, and the other with 10 ankyrin repeats.
2	64585109	64607783	ZNF333	10.5037			ZNF333 (Zinc Finger Protein 333) is a Protein Coding gene. Among its related pathways are Gene Expression.
2	39034013	39189152	HTATIP2	10.408			HTATIP2 (HIV-1 Tat Interactive Protein 2) is a Protein Coding gene. Diseases associated with HTATIP2 include Cervical Cancer and Gnathodiaphyseal Dysplasia.
7	19585999	19599879	GMNN	10.3377			This gene encodes a protein that plays a critical role in cell cycle regulation. The encoded protein inhibits DNA replication by binding to DNA replication factor Cdt1, preventing the incorporation of minichromosome maintenance proteins into the pre-replication complex.
8	67439218	67494980	JCHAIN	10.2901			JCHAIN (Joining Chain Of Multimeric IgA And IgM) is a Protein Coding gene. Diseases associated with JCHAIN include Alpha Chain Disease and Climatic Droplet Keratopathy.
13	82752446	82937683	TFDP2	10.2723			The gene is a member of the transcription factor DP family. The encoded protein forms heterodimers with the E2F transcription factors resulting in transcriptional activation of cell cycle regulated genes. Alternative splicing results in multiple transcript variants.
5	53441484	53691547	AEBP2	10.2563			AEBP2 (AE Binding Protein 2) is a Protein Coding gene. Diseases associated with AEBP2 include Waardenburg's Syndrome and Weaver Syndrome.
1	73235097	73510573	PDSS2	10.2533			The protein encoded by this gene is an enzyme that synthesizes the prenyl side-chain of coenzyme Q, or ubiquinone, one of the key elements in the respiratory chain.
3	95688400	96091958	CAMKMT	10.2521			This gene encodes a class I protein methyltransferase that acts in the formation of trimethyllysine in calmodulin.
15	73433932	73741041	XIRP2	10.1198			XIRP2 (Xin Actin Binding Repeat Containing 2) is a Protein Coding gene. Diseases associated with XIRP2 include Deafness, Autosomal Recessive 27 and Myopathy, Myofibrillar, 5.
2	27237651	27559433	KIAA1549L	10.0309			KIAA1549L (KIAA1549 Like) is a Protein Coding gene. Among its related pathways are Development VEGF signaling via VEGFR2 - generic cascades.
3	72198756	72208867	SNRPG	10.0254			The protein encoded by this gene is a component of the U1, U2, U4, and U5 small nuclear ribonucleoprotein complexes, precursors of the spliceosome.
13	51178203	51422096	MITF	10.0124			The protein encoded by this gene is a transcription factor that contains both basic helix-loop-helix and leucine zipper structural features.
2	76158045	76224446	TMPRSS9	10.0045			The protein encoded by this gene is a membrane-bound type II serine polyprotease that is cleaved to release three different proteases.
13	28524813	28692327	LARS2	9.9735			This gene encodes a class 1 aminoacyl-tRNA synthetase, mitochondrial leucyl-tRNA synthetase.
1	66232163	66346572	FAXC	9.96509			FAXC (Failed Axon Connections Homolog, Metaxin Like GST Domain Containing) is a Protein Coding gene.
9	89595284	89738368	ABCB5	9.94334			ABCB5 belongs to the ATP-binding cassette (ABC) transporter superfamily of integral membrane proteins.
1	38014254	39039841	NKAIN2	9.94087			This gene encodes a transmembrane protein that interacts with the beta subunit of a sodium/potassium-transporting ATPase. A chromosomal translocation involving this gene is a cause of lymphoma.
4	75937129	75969157	TGS1	9.88921			TGS1 (Trimethylguanosine Synthase 1) is a Protein Coding gene. Diseases associated with TGS1 include Hepatocellular Carcinoma.
15	89842989	90150347	ZNF804A	9.8848			The protein encoded by this gene is a zinc finger binding protein. Polymorphisms in this gene, especially rs1344706, are thought to confer increased susceptibility to schizophrenia, bipolar disorder, and heroin addiciton.
13	185176885	185679885	NCAM2	9.8822			The protein encoded by this gene belongs to the immunoglobulin superfamily. It is a type I membrane protein and may function in selective fasciculation and zone-to-zone projection of the primary olfactory axons.
15	74236390	74341441	B3GALT1	9.80797			This gene is a member of the beta-1,3-galactosyltransferase (beta3GalT) gene family.
1	19755720	20024398	FBXO30	9.73556		√	This gene encodes a member of the F-box protein family which is characterized by an approximately 40 amino acid motif, the F-box.
14	106013495	106713121	CYP2C42	9.73069			_
1	5465511	6730881	PRKN	9.68063			The precise function of this gene is unknown; however, the encoded protein is a component of a multiprotein E3 ubiquitin ligase complex that mediates the targeting of substrate proteins for proteasomal degradation.
15	95097132	95140479	NEMP2	9.67698			NEMP2 (Nuclear Envelope Integral Membrane Protein 2) is a Protein Coding gene. Diseases associated with NEMP2 include Hemochromatosis, Type 4 and Loeys-Dietz Syndrome. An important paralog of this gene is NEMP1.
15	95015325	95102219	MFSD6	9.67695			MFSD6 (Major Facilitator Superfamily Domain Containing 6) is a Protein Coding gene. Diseases associated with MFSD6 include Herpangina and Salivary Gland Disease. An important paralog of this gene is MFSD6L.
7	27389874	27895570	KHDRBS2	9.67594			KHDRBS2 (KH RNA Binding Domain Containing, Signal Transduction Associated 2) is a Protein Coding gene.
5	29450442	29548116	WIF1	9.63			The protein encoded by this gene functions to inhibit WNT proteins, which are extracellular signaling molecules that play a role in embryonic development.
16	28157307	28250961	NNT	9.61343			This gene encodes an integral protein of the inner mitochondrial membrane. The enzyme couples hydride transfer between NAD(H) and NADP(+) to proton translocation across the inner mitochondrial membrane.
6	138950089	139151925	LRRIQ3	9.58137			LRRIQ3 (Leucine Rich Repeats And IQ Motif Containing 3) is a Protein Coding gene. An important paralog of this gene is LRRC9.
8	67495033	67582143	RUFY3	9.57359			This gene encodes a RPIP8, UNC-14, and NESCA domain-containing protein that is required for maintenance of neuronal polarity. In addition, it has been implicated in mediation of gastric cancer cell migration and invasion via interaction with P21-activated kinase-1, which promotes its expression.
2	25247505	25378565	TRIM44	9.54086		√	This gene encodes a member of the tripartite motif (TRIM) family. The TRIM motif includes three zinc-binding domains, namely a RING, a B-box type 1 and a B-box type 2, and a coiled-coil region.
13	148090629	148192231	CD96	9.52008			The protein encoded by this gene belongs to the immunoglobulin superfamily. It is a type I membrane protein.
13	367720	963353	CPNE4	9.51724			This gene belongs to the highly conserved copine family. It encodes a calcium-dependent, phospholipid-binding protein, which may be involved in membrane trafficking, mitogenesis and development.
6	52711901	52841288	ARHGAP35	9.50226			The human glucocorticoid receptor DNA binding factor, which associates with the promoter region of the glucocorticoid receptor gene (hGR gene), is a repressor of glucocorticoid receptor transcription.
1	66321459	66381451	PNISR	9.4645			PNISR (PNN Interacting Serine And Arginine Rich Protein) is a Protein Coding gene. Diseases associated with PNISR include Epidermodysplasia Verruciformis 1. Gene Ontology (GO) annotations related to this gene include RNA binding.
2	86319014	86380588	WDR41	9.46218			WDR41 (WD Repeat Domain 41) is a Protein Coding gene. Diseases associated with WDR41 include Striatal Degeneration, Autosomal Dominant 1 and Frontotemporal Dementia And/Or Amyotrophic Lateral Sclerosis 1.
9	60613400	60738924	JAM3	9.44861			Tight junctions represent one mode of cell-to-cell adhesion in epithelial or endothelial cell sheets, forming continuous seals around cells and serving as a physical barrier to prevent solutes and water from passing freely through the paracellular space.
14	115587215	116198111	SORCS3	9.44709	√		This gene encodes a type-I receptor transmembrane protein that is a member of the vacuolar protein sorting 10 receptor family.
4	77748810	78002009	ST18	9.43987			ST18 (ST18 C2H2C-Type Zinc Finger Transcription Factor) is a Protein Coding gene. Diseases associated with ST18 include Primary Angle-Closure Glaucoma and Marshall Syndrome.
12	27957732	28617585	CA10	9.43793			This gene encodes a protein that belongs to the carbonic anhydrase family of zinc metalloenzymes, which catalyze the reversible hydration of carbon dioxide in various biological processes.
3	72204815	72223581	PCYOX1	9.39883			Prenylcysteine is released during the degradation of prenylated proteins. PCYOX1 catalyzes the degradation of prenylcysteine to yield free cysteines and a hydrophobic isoprenoid product (Tschantz et al., 1999 [PubMed 10585463]).
15	31307444	31502924	PTPN4	9.39847			The protein encoded by this gene is a member of the protein tyrosine phosphatase (PTP) family. PTPs are known to be signaling molecules that regulate a variety of cellular processes including cell growth, differentiation, mitotic cycle, and oncogenic transformation.
4	16012561	16082638	ATAD2	9.39353		√	A large family of ATPases has been described, whose key feature is that they share a conserved region of about 220 amino acids that contains an ATP-binding site.
13	150795520	150934027	DZIP3	9.38007			DZIP3 (DAZ Interacting Zinc Finger Protein 3) is a Protein Coding gene. Among its related pathways are Class I MHC mediated antigen processing and presentation and Innate Immune System.
18	14880765	14916384	SLC35B4	9.35255			Glycosyltransferases, such as SLC35B4, transport nucleotide sugars from the cytoplasm where they are synthesized, to the Golgi apparatus where they are utilized in the synthesis of glycoproteins, glycolipids, and proteoglycans (Ashikov et al., 2005 [PubMed 15911612]).
18	9674944	9716743	PARP12	9.35007			PARP12 (Poly(ADP-Ribose) Polymerase Family Member 12) is a Protein Coding gene. Diseases associated with PARP12 include Osebold-Remondini Syndrome.
13	169688940	170752425	CADM2	9.3373			This gene encodes a member of the synaptic cell adhesion molecule 1 (SynCAM) family which belongs to the immunoglobulin (Ig) superfamily.
4	51785375	52557785	RALYL	9.32577			RALYL (RALY RNA Binding Protein Like) is a Protein Coding gene. Diseases associated with RALYL include Bardet-Biedl Syndrome 1.
16	53843248	54248638	DOCK2	9.31636			The protein encoded by this gene belongs to the CDM protein family. It is specifically expressed in hematopoietic cells and is predominantly expressed in peripheral blood leukocytes.
3	108223995	108620615	GALNT14	9.31171			This gene encodes a Golgi protein which is a member of the polypeptide N-acetylgalactosaminyltransferase (ppGalNAc-Ts) protein family.
15	52627334	53688332	NRG1	9.30197			The protein encoded by this gene is a membrane glycoprotein that mediates cell-cell signaling and plays a critical role in the growth and development of multiple organ systems.
7	32206541	32253636	STK38	9.29781			This gene encodes a member of the AGC serine/threonine kinase family of proteins. The kinase activity of this protein is regulated by autophosphorylation and phosphorylation by other upstream kinases.
13	110414319	110434355	TMEM212	9.2941			TMEM212 (Transmembrane Protein 212) is a Protein Coding gene. An important paralog of this gene is MS4A7.
8	135330917	135398269	LIN54	9.28972			LIN54 is a component of the LIN, or DREAM, complex, an essential regulator of cell cycle genes (Schmit et al., 2009 [PubMed 19725879]).
5	49160723	50161570	SOX5	9.28501			This gene encodes a member of the SOX (SRY-related HMG-box) family of transcription factors involved in the regulation of embryonic development and in the determination of the cell fate.
15	44615959	44802765	WWC2	9.28183			This gene encodes a member of the WW-and-C2-domain-containing family of proteins. Members of this family have two N-terminal WW domains that mediate binding to target proteins harboring L/PPxY motifs, an internal C2 domain for membrane association, and C-terminal alpha protein kinase C binding sites and class III PDZ domain-interaction motifs.
1	123987530	124307241	SEMA6D	9.27225			Semaphorins are a large family, including both secreted and membrane associated proteins, many of which have been implicated as inhibitors or chemorepellents in axon pathfinding, fasciculation and branching, and target selection.
9	99605181	99782105	CD36	9.21825	√		The protein encoded by this gene is the fourth major glycoprotein of the platelet surface and serves as a receptor for thrombospondin in platelets and various cell lines.
4	115540950	115840708	COL11A1	9.17748		√	This gene encodes one of the two alpha chains of type XI collagen, a minor fibrillar collagen.
13	3992835	4201569	PLCL2	9.17661			PLCL2 (Phospholipase C Like 2) is a Protein Coding gene. Diseases associated with PLCL2 include Combined Oxidative Phosphorylation Deficiency 9.
13	129240067	129817466	FGF12	9.15594			The protein encoded by this gene is a member of the fibroblast growth factor (FGF) family.
3	34939572	37209658	RBFOX1	9.1559			The Fox-1 family of RNA-binding proteins is evolutionarily conserved, and regulates tissue-specific alternative splicing in metazoa. Fox-1 recognizes a (U)GCAUG stretch in regulated exons or in flanking introns.
13	192877618	193294952	GRIK1	9.15312			This gene product belongs to the kainate family of glutamate receptors, which are composed of four subunits and function as ligand-activated ion channels.
8	84811772	85514518	INPP4B	9.15067			INPP4B encodes the inositol polyphosphate 4-phosphatase type II, one of the enzymes involved in phosphatidylinositol signaling pathways.
4	32999613	33613469	RIMS2	9.14944			The protein encoded by this gene is a presynaptic protein that interacts with RAB3, a protein important for normal neurotransmitter release.
15	59141588	59265047	UGGT1	9.1368			UDP-glucose:glycoprotein glucosyltransferase (UGT) is a soluble protein of the endoplasmic reticulum (ER) that selectively reglucosylates unfolded glycoproteins, thus providing quality control for protein transport out of the ER.[supplied by OMIM, Oct 2009]
13	128432252	128574038	OSTN	9.1098			OSTN (Osteocrin) is a Protein Coding gene. Gene Ontology (GO) annotations related to this gene include signaling receptor binding and hormone activity.
13	33152152	33658100	DOCK3	9.08916			This gene is specifically expressed in the central nervous system (CNS). It encodes a member of the DOCK (dedicator of cytokinesis) family of guanine nucleotide exchange factors (GEFs).
9	80677967	80866146	PHF14	9.08538			PHF14 (PHD Finger Protein 14) is a Protein Coding gene. Diseases associated with PHF14 include Floating-Harbor Syndrome and Dandy-Walker Syndrome. An important paralog of this gene is BRPF3.
15	85045787	85367021	ZNF385B	9.07288			ZNF385B (Zinc Finger Protein 385B) is a Protein Coding gene. Diseases associated with ZNF385B include Long Qt Syndrome 1.
9	82103087	82363745	SCIN	9.0587			SCIN is a Ca(2+)-dependent actin-severing and -capping protein (Zunino et al., 2001 [PubMed 11568009]).[supplied by OMIM, May 2010]
9	80637087	80644326	NDUFA4	9.05818			The protein encoded by this gene belongs to the complex I 9kDa subunit family. Mammalian complex I of mitochondrial respiratory chain is composed of 45 different subunits.
14	53652245	54406355	RYR2	9.05258		√	This gene encodes a ryanodine receptor found in cardiac muscle sarcoplasmic reticulum. The encoded protein is one of the components of a calcium channel, composed of a tetramer of the ryanodine receptor proteins and a tetramer of FK506 binding protein 1B proteins, that supplies calcium to cardiac muscle.
2	56687496	56744620	GCSAML	9.04172			This gene encodes a protein thought to be a signaling molecule associated with germinal centers, the sites of proliferation and differentiation of mature B lymphocytes.
8	105221348	105370019	NDST3	9.02694			This gene encodes a member of the heparan sulfate/heparin GlcNAc N-deacetylase/ N-sulfotransferase family.
15	87440916	87964202	PDE1A	9.02182		√	Cyclic nucleotide phosphodiesterases (PDEs) play a role in signal transduction by regulating intracellular cyclic nucleotide concentrations through hydrolysis of cAMP and/or cGMP to their respective nucleoside 5-prime monophosphates.
15	87465976	87603040	PPP1R1C	9.0218			Protein phosphatase-1 (PP1) is a major serine/threonine phosphatase that regulates a variety of cellular functions. PP1 consists of a catalytic subunit (see PPP1CA; MIM 176875) and regulatory subunits that determine the subcellular localization of PP1 or regulate its function. PPP1R1C belongs to a group of PP1 inhibitory subunits that are themselves regulated by phosphorylation (Wang et al., 2008…
6	79022131	79382062	EIF4G3	9.02081			The protein encoded by this gene is thought to be part of the eIF4F protein complex, which is involved in mRNA cap recognition and transport of mRNAs to the ribosome.
8	47009463	47098718	GASK1B	8.98982			GASK1B (Golgi Associated Kinase 1B) is a Protein Coding gene. An important paralog of this gene is GASK1A.
12	52286019	52414907	ALOX15	8.97879			This gene encodes a member of the lipoxygenase family of proteins. The encoded enzyme acts on various polyunsaturated fatty acid substrates to generate various bioactive lipid mediators such as eicosanoids, hepoxilins, lipoxins, and other molecules.
8	85667307	85740911	IL15	8.95929			The protein encoded by this gene is a cytokine that regulates T and natural killer cell activation and proliferation. This cytokine and interleukine 2 share many biological activities.
7	24943107	24977297	SLA-DQB1	8.95498			_
12	2314591	2336988	GAA	8.94674			This gene encodes lysosomal alpha-glucosidase, which is essential for the degradation of glycogen to glucose in lysosomes.
5	90168242	90257248	EEA1	8.94474		√	EEA1 (Early Endosome Antigen 1) is a Protein Coding gene. Diseases associated with EEA1 include Subacute Cutaneous Lupus Erythematosus and Human Monocytic Ehrlichiosis.
18	8205524	8261702	DENND11	8.93897			DENND11 (DENN Domain Containing 11) is a Protein Coding gene. Diseases associated with DENND11 include Sengers Syndrome and Infant Botulism.
8	47829860	47944279	C4orf45	8.92396			C4orf45 (Chromosome 4 Open Reading Frame 45) is a Protein Coding gene. Diseases associated with C4orf45 include Hyperekplexia.
9	35441999	35805361	GRIA4	8.92173			Glutamate receptors are the predominant excitatory neurotransmitter receptors in the mammalian brain and are activated in a variety of normal neurophysiologic processes.
3	54135532	54862224	REV1	8.90138		√	This gene encodes a protein with similarity to the S. cerevisiae mutagenesis protein Rev1. The Rev1 proteins contain a BRCT domain, which is important in protein-protein interactions.
16	33126494	33565542	ARL15	8.8939			ARL15 (ADP Ribosylation Factor Like GTPase 15) is a Protein Coding gene. Diseases associated with ARL15 include Lipodystrophy, Familial Partial, Type 1.
4	123861797	124009538	CCDC18	8.89058			CCDC18 (Coiled-Coil Domain Containing 18) is a Protein Coding gene. Diseases associated with CCDC18 include Joubert Syndrome 1 and Mosaic Variegated Aneuploidy Syndrome.
3	112155541	112252968	DPYSL5	8.88997		√	This gene encodes a member of the CRMP (collapsing response mediator protein) family thought to be involved in neural development.
7	34918893	35096036	KIF6	8.88799			This gene encodes a member of a family of molecular motors which are involved in intracellular transport of protein complexes, membrane organelles, and messenger ribonucleic acid along microtubules.
5	41424845	41508868	PKP2	8.86375			This gene encodes a member of the arm-repeat (armadillo) and plakophilin gene families. Plakophilin proteins contain numerous armadillo repeats, localize to cell desmosomes and nuclei, and participate in linking cadherins to intermediate filaments in the cytoskeleton.
Note: DEGs,different expression genes

## Sheet: S. Table 5
Supplementary table 5 the 71 nonsynonymous with high FST in TBP
Chromosome	SNP	POS(Sscrofa11.1)	FST	Amino acid	Genes
13	rs1108353904	149746710	0.647096	c.A184G:p.N62D	ENSSSCG00000033670
8	rs708022244	101423052	0.621563	c.A119G:p.Q40R	BBS12
2	rs326322326	50070256	0.621514	c.A196G:p.K66E	ENSSSCG00000038176
8	rs328507353	19450441	0.583744	c.C752T:p.A251V	ENSSSCG00000028632
1	rs322086991	57740381	0.583677	c.G6260A:p.R2087K	MDN1
2	rs327816726	14229707	0.561363	c.G146C:p.C49S	ENSSSCG00000048930
2	rs330121692	52882988	0.545108	c.A751G:p.I251V	ENSSSCG00000043261
1	1:31125163	31125163	0.531719	c.T503A:p.F168Y	ENSSSCG00000040065
12	rs334668997	14200762	0.510578	c.A4039G:p.N1347D	BPTF
14	rs343993998	48383208	0.504494	c.625A>G, p.Lys209Glu.	PRR14L
1	rs345053228	69010470	0.499318	c.A266G:p.H89R	ENSSSCG00000038448
14	rs326679498	114932546	0.483548	c.T1628C:p.I543T	SLK
13	rs329048549	161610850	0.472476	c.A448G:p.T150A	ENSSSCT00000059275
18	rs343957781	9426884	0.465418	c.C835A:p.Q279K	SLC37A3
10	rs704839300	19450448	0.452091	c.T569A:p.I190N	SUSD4
6	rs330888084	14464677	0.428156	c.A529G:p.N177D	ZNF23
11	rs323382474	67417980	0.427241	c.C386T:p.P129L	FARP1
9	rs331104320	67802531	0.42461	c.G967A:p.A323T	ENSSSCG00000048603
18	rs340765399	25096787	0.418693	c.T4141A:p.S1381T	PTPRZ1
8	rs341812147	11243103	0.415375	c.G1169A:p.G390E	PROM1
15	rs329630319	15252369	0.383216	c.G749A:p.S250N	ENSSSCT00000017087
4	rs341776272	123396641	0.378196	c.A917G:p.H306R	DNTTIP2
15	rs338290758	129339111	0.371631	c.G2699A:p.S900N	SPHKAP
9	rs346297616	35251018	0.355149	c.T407C:p.I136T	ENSSSCG00000037097
5	rs321944978	101139643	0.348441	c.T4295C:p.M1432T	OTOGL
14	rs335210493	109538531	0.347878	c.A916G:p.T306A	R3HCC1L
2	rs322206356	115568775	0.328599	c.G149A:p.S50N	ENSSSCT00000015447
4	rs80889823	97130918	0.3203	c.G1580A:p.S527N	ENSSSCG00000006605
10	rs318296157	49433329	0.312983	c.G3988A:p.G1330R	ENSSSCG00000011059
5	rs334725357	62282521	0.311989	c.T436C:p.Y146H	ENSSSCG00000000659
14	rs333953674	117814809	0.310595	c.C71T:p.T24I	SORCS1
2	rs321478798	129497117	0.298695	c.T32C:p.I11T	ENSSSCG00000033679
15	rs341958042	784791	0.295444	c.G4037A:p.G1346E	RIF1
4	rs323526693	90893042	0.280362	c.T566C:p.I189T	ENSSSCG00000041117
7	rs320643327	77172361	0.272491	c.C173A:p.T58K	ENSSSCG00000039709
8	rs337611889	102525479	0.25728	c.G187A:p.V63I	ENSSSCG00000035903
15	rs81216679	16148019	0.255165	c.A5063G:p.N1688S	UBXN4
8	rs321323456	104515615	0.252894	c.G1668T:p.M556I	USP53
7	rs338774456	77172382	0.247472	c.G152A:p.S51N	ENSSSCG00000039709
7	rs324949542	77172676	0.240361	c.T45G:p.H15Q	ENSSSCG00000039709
7	rs334551433	115338347	0.233397	c.G1072A:p.G358R	DDX24
2	rs343793888	68148176	0.226769	c.A668C:p.Y223S	ENSSSCG00000044142
2	rs329001440	68148180	0.226769	c.A664C:p.I222L	ENSSSCG00000044142
17	rs321614699	5014136	0.212699	c.T148G:p.L50V	MTMR7
13	rs340177042	197113515	0.211948	c.T37A:p.Y13N	DNAJC28
7	rs325166191	13025872	0.206393	c.G223C:p.E75Q	STMND1
2	2:14039007	14039007	0.194025	c.G493A:p.V165I	ENSSSCG00000033139
2	rs329301950	53045418	0.17935	c.A949C:p.T317P	ENSSSCG00000042521
14	rs321129865	12961997	0.178234	c.G346A:p.A116T	ENSSSCG00000038395
5	rs337492359	19990838	0.176253	c.G797C:p.C266S	TESPA1
2	rs331420822	87829127	0.172129	c.G1642A:p.V548I	DMGDH
15	rs344056922	131199922	0.168202	c.A337G:p.I113V	SP110
10	rs332294886	7907981	0.16	c.C599C:p.T200T	SPATA17
13	rs326605282	22207532	0.15573	c.G4633A:p.V1545M	GOLGA4
1	rs710031130	262958231	0.152345	c.G829T:p.D277Y	ENSSSCG00000026287
3	rs338845199	3626281	0.143019	c.G1156A:p.G386R	AP5Z1
9	rs318887010	23148805	0.142915	c.A1573G:p.I525V	NAALAD2
15	rs332942221	76961556	0.139317	c.A101G:p.N34S	glutamate rich 2 ENSSSCG00000035909
9	rs324080145	67260151	0.131843	c.C134T:p.T45M	EIF2D
17	rs321771253	468997	0.130148	c.G5144A:p.R1715K	ENSSSCG00000033117
5	rs329800273	60460925	0.128308	c.A243C:p.E81D	ETV6
13	rs332375722	192206109	0.127713	c.A52G:p.M18V	ENSSSCG00000029623
1	rs711142070	262958262	0.120831	c.T860A:p.I287N	ENSSSCG00000026287
12	rs333372433	59276607	0.120291	c.A241T:p.I81F	ENSSSCG00000050244
8	rs341454813	72105012	0.117492	c.T70C:p.S24P	ENSSSCG00000037244
7	rs790289097	4728390	0.115779	c.G832A:p.V278M	CAGE1
5	rs692329748	20198555	0.113994	c.A16A:p.N6N	ENSSSCG00000031260
1	rs342416929	271344764	0.113461	c.A559G:p.M187V	PRRC2B
13	rs81209634	182382222	0.104756	c.G580A:p.V194I	C21orf91
2	rs332193448	26276676	0.103806	c.G229T:p.V77L	ENSSSCG00000036717
12	rs329202422	36504980	0.10282	c.C217T:p.L73F	BRIP1
Note: the TCSSs was marked gray shaadow,The FST is TBP VS Dourc

## Sheet: S. Table 6
Supplementary table 6 the GO and KEGG enrichments informations
Source	Term_name	Term_id	Adjusted_p_value	Negative_log10_of_adjusted_p_value	Term_size	Query_size	Intersection_size	Effective_domain_size	Intersections
GO:BP	system development	GO:0048731	0.00318425	2.49699	2977	89	38	14625	ABCB5,AFP,ALOX15,ANKRD17,ARHGAP35,BCR,COL11A1,CRPPA,DLG1,DNAH11,DOCK2,EPHA7,GAA,GMNN,GPR149,HTATIP2,IL15,JAM3,MITF,NRG1,OSTN,PDSS2,PHF14,PKP2,PLCB1,PLCL2,PRKN,RBFOX1,RIMS2,RSPO2,SCIN,SEMA6D,SLA-DQB1,SOX5,TOX,XIRP2,ZNF609,ZNF804A
GO:BP	multicellular organism development	GO:0007275	0.00631561	2.19958	3233	89	38	14625	ABCB5,AFP,ALOX15,ANKRD17,ARHGAP35,BCR,COL11A1,CRPPA,DLG1,DNAH11,DOCK2,EPHA7,GAA,GMNN,GPR149,HTATIP2,IL15,JAM3,MITF,NRG1,OSTN,PDSS2,PHF14,PKP2,PLCB1,PLCL2,PRKN,RBFOX1,RIMS2,RSPO2,SCIN,SEMA6D,SLA-DQB1,SOX5,TOX,XIRP2,ZNF609,ZNF804A
GO:BP	animal organ development	GO:0048513	0.00631561	2.19958	2182	89	30	14625	ABCB5,AFP,ALOX15,ARHGAP35,BCR,COL11A1,DLG1,DNAH11,DOCK2,EPHA7,GAA,GMNN,GPR149,IL15,JAM3,MITF,NRG1,PDSS2,PHF14,PKP2,PLCB1,PLCL2,RBFOX1,RSPO2,SCIN,SEMA6D,SLA-DQB1,SOX5,TOX,XIRP2
GO:BP	developmental process	GO:0032502	0.00631561	2.19958	3886	89	43	14625	ABCB5,AFP,ALOX15,ANKRD17,ARHGAP35,ARHGEF26,ATR,BCR,CD36,COL11A1,CRPPA,DLG1,DNAH11,DOCK2,EPHA7,GAA,GMNN,GPR149,HTATIP2,IL15,JAM3,MITF,NRG1,OSTN,PDSS2,PHF14,PKP2,PLCB1,PLCL2,PRKN,RBFOX1,RIMS2,RSPO2,SCIN,SEMA6D,SLA-DQB1,SOX5,TOX,WIF1,WWC2,XIRP2,ZNF609,ZNF804A
GO:BP	regulation of phagocytosis	GO:0050764	0.00871908	2.05953	54	89	5	14625	ALOX15,BCR,CD36,DOCK2,IL15
GO:BP	anatomical structure development	GO:0048856	0.00924588	2.03405	3612	89	40	14625	ABCB5,AFP,ALOX15,ANKRD17,ARHGAP35,ARHGEF26,BCR,CD36,COL11A1,CRPPA,DLG1,DNAH11,DOCK2,EPHA7,GAA,GMNN,GPR149,HTATIP2,IL15,JAM3,MITF,NRG1,OSTN,PDSS2,PHF14,PKP2,PLCB1,PLCL2,PRKN,RBFOX1,RIMS2,RSPO2,SCIN,SEMA6D,SLA-DQB1,SOX5,TOX,XIRP2,ZNF609,ZNF804A
GO:BP	regulation of immune system process	GO:0002682	0.0169895	1.76982	858	89	16	14625	ALOX15,ANKRD17,BCR,CD36,CD96,DLG1,GCSAML,IL15,JAM3,MITF,PLCB1,PLCL2,SCIN,SLA-DQB1,SUSD4,TOX
GO:BP	positive regulation of phagocytosis	GO:0050766	0.0169895	1.76982	35	89	4	14625	BCR,CD36,DOCK2,IL15
GO:BP	cellular developmental process	GO:0048869	0.0318212	1.49728	2521	89	30	14625	ANKRD17,ARHGAP35,ARHGEF26,ATR,BCR,CD36,COL11A1,CRPPA,DOCK2,EPHA7,GPR149,IL15,JAM3,MITF,NRG1,OSTN,PKP2,PLCB1,PLCL2,PRKN,RBFOX1,RIMS2,RSPO2,SCIN,SLA-DQB1,SOX5,TOX,WIF1,ZNF609,ZNF804A
GO:BP	regulation of dendrite extension	GO:1903859	0.0325897	1.48692	17	89	3	14625	OSTN,PRKN,RIMS2
GO:BP	interleukin-15-mediated signaling pathway	GO:0035723	0.0348532	1.45776	4	89	2	14625	IL15,PLCB1
GO:BP	cardiac muscle tissue morphogenesis	GO:0055008	0.0348532	1.45776	50	89	4	14625	COL11A1,NRG1,PKP2,XIRP2
GO:BP	regulation of developmental process	GO:0050793	0.0348532	1.45776	1594	89	22	14625	ANKRD17,ARHGAP35,BCR,CD36,DLG1,EPHA7,HTATIP2,IL15,MITF,OSTN,PHF14,PKP2,PLCB1,PRKN,RBFOX1,RIMS2,RSPO2,SCIN,SOX5,TOX,WIF1,WWC2
GO:BP	multicellular organismal process	GO:0032501	0.0348532	1.45776	4703	89	45	14625	ABCB5,AFP,ALOX15,ANKRD17,ARHGAP35,BCR,CD36,CD96,COL11A1,CRPPA,DLG1,DNAH11,DOCK2,EPHA7,FGF12,GAA,GMNN,GPR149,HTATIP2,IL15,JAM3,JCHAIN,MITF,NRG1,OSTN,PDSS2,PHF14,PKP2,PLCB1,PLCL2,PRKN,PTPN23,RBFOX1,RIMS2,RSPO2,SCIN,SEMA6D,SLA-DQB1,SORCS3,SOX5,TOX,WWC2,XIRP2,ZNF609,ZNF804A
GO:BP	cellular response to interleukin-15	GO:0071350	0.0348532	1.45776	4	89	2	14625	IL15,PLCB1
GO:BP	cell differentiation	GO:0030154	0.0348532	1.45776	2464	89	29	14625	ANKRD17,ARHGAP35,ARHGEF26,BCR,CD36,COL11A1,CRPPA,DOCK2,EPHA7,GPR149,IL15,JAM3,MITF,NRG1,OSTN,PKP2,PLCB1,PLCL2,PRKN,RBFOX1,RIMS2,RSPO2,SCIN,SLA-DQB1,SOX5,TOX,WIF1,ZNF609,ZNF804A
GO:BP	dendrite extension	GO:0097484	0.0424699	1.37192	22	89	3	14625	OSTN,PRKN,RIMS2
GO:BP	positive regulation of protein-containing complex assembly	GO:0031334	0.0447898	1.34882	158	89	6	14625	ALOX15,ATR,CD36,DLG1,NRG1,SCIN
GO:BP	muscle tissue morphogenesis	GO:0060415	0.0447898	1.34882	57	89	4	14625	COL11A1,NRG1,PKP2,XIRP2
GO:BP	response to interleukin-15	GO:0070672	0.0447898	1.34882	5	89	2	14625	IL15,PLCB1
GO:BP	regulation of cellular extravasation	GO:0002691	0.0447898	1.34882	24	89	3	14625	BCR,JAM3,PLCB1
GO:BP	nervous system development	GO:0007399	0.0461752	1.33559	1356	89	19	14625	ARHGAP35,BCR,CRPPA,DLG1,DNAH11,EPHA7,JAM3,NRG1,OSTN,PDSS2,PLCB1,PRKN,RIMS2,RSPO2,SEMA6D,SOX5,TOX,ZNF609,ZNF804A
GO:BP	regulation of action potential	GO:0098900	0.0511126	1.29147	26	89	3	14625	CD36,DLG1,PKP2
GO:BP	neuromuscular process	GO:0050905	0.0511126	1.29147	109	89	5	14625	BCR,FGF12,GAA,PRKN,RBFOX1
GO:BP	muscle organ morphogenesis	GO:0048644	0.0511126	1.29147	62	89	4	14625	COL11A1,NRG1,PKP2,XIRP2
GO:BP	cell-cell junction organization	GO:0045216	0.0517822	1.28582	111	89	5	14625	DLG1,JAM3,PKP2,PTPN23,XIRP2
GO:BP	regulation of vesicle-mediated transport	GO:0060627	0.0531617	1.2744	317	89	8	14625	ALOX15,BCR,CD36,DOCK2,IL15,PRKN,PTPN23,RIMS2
GO:BP	regulation of phagocytosis, engulfment	GO:0060099	0.0531617	1.2744	7	89	2	14625	ALOX15,CD36
GO:BP	negative regulation of cellular extravasation	GO:0002692	0.0531617	1.2744	7	89	2	14625	BCR,PLCB1
GO:BP	regulation of actin filament-based process	GO:0032970	0.0531617	1.2744	246	89	7	14625	ALOX15,ARHGAP35,DLG1,JAM3,PKP2,PRKN,SCIN
GO:BP	regulation of membrane invagination	GO:1905153	0.0531617	1.2744	7	89	2	14625	ALOX15,CD36
GO:BP	glycoprotein metabolic process	GO:0009100	0.0531617	1.2744	244	89	7	14625	B3GALT1,COL11A1,CRPPA,IL15,NDST3,PLCB1,UGGT1
GO:BP	positive regulation of natural killer cell differentiation	GO:0032825	0.0531617	1.2744	7	89	2	14625	IL15,TOX
GO:BP	actin filament-based process	GO:0030029	0.0531617	1.2744	490	89	10	14625	ALOX15,ARHGAP35,BCR,DLG1,DOCK2,JAM3,PKP2,PRKN,SCIN,XIRP2
GO:BP	heart morphogenesis	GO:0003007	0.0533669	1.27273	180	89	6	14625	COL11A1,DNAH11,GAA,NRG1,PKP2,XIRP2
GO:BP	regulation of cellular component movement	GO:0051270	0.0542323	1.26574	681	89	12	14625	BCR,DLG1,DNAH11,GCSAML,JAM3,MITF,PKP2,PLCB1,PTPN23,RUFY3,SEMA6D,ZNF609
GO:BP	regulation of developmental growth	GO:0048638	0.0582154	1.23496	185	89	6	14625	EPHA7,OSTN,PLCB1,PRKN,RIMS2,WWC2
GO:BP	protein mono-ADP-ribosylation	GO:0140289	0.0616533	1.21004	8	89	2	14625	PARP8,PARP12
GO:BP	phagocytosis	GO:0006909	0.0647393	1.18883	129	89	5	14625	ALOX15,BCR,CD36,DOCK2,IL15
GO:BP	regulation of localization	GO:0032879	0.0647393	1.18883	1704	89	21	14625	ALOX15,BCR,CD36,DLG1,DNAH11,DOCK2,FGF12,GCSAML,IL15,JAM3,MITF,NRG1,OSTN,PKP2,PLCB1,PRKN,PTPN23,RIMS2,RUFY3,SEMA6D,ZNF609
GO:BP	cardiac chamber development	GO:0003205	0.0647393	1.18883	128	89	5	14625	COL11A1,DNAH11,NRG1,PKP2,XIRP2
GO:BP	immunological synapse formation	GO:0001771	0.0681884	1.16629	9	89	2	14625	DLG1,DOCK2
GO:BP	regulation of ventricular cardiac muscle cell action potential	GO:0098911	0.0681884	1.16629	9	89	2	14625	DLG1,PKP2
GO:BP	glycoprotein biosynthetic process	GO:0009101	0.0681884	1.16629	197	89	6	14625	B3GALT1,CRPPA,IL15,NDST3,PLCB1,UGGT1
GO:BP	T cell selection	GO:0045058	0.0699494	1.15522	36	89	3	14625	DOCK2,IL15,TOX
GO:BP	actin cytoskeleton organization	GO:0030036	0.0732458	1.13522	447	89	9	14625	ALOX15,ARHGAP35,BCR,DLG1,DOCK2,JAM3,PRKN,SCIN,XIRP2
GO:BP	regulation of natural killer cell differentiation	GO:0032823	0.0732458	1.13522	10	89	2	14625	IL15,TOX
GO:BP	protein auto-ADP-ribosylation	GO:0070213	0.0732458	1.13522	10	89	2	14625	PARP8,PARP12
GO:BP	regulation of protein-containing complex assembly	GO:0043254	0.0732458	1.13522	279	89	7	14625	ALOX15,ATR,CD36,DLG1,JAM3,NRG1,SCIN
GO:BP	positive regulation of cellular component organization	GO:0051130	0.0732458	1.13522	728	89	12	14625	ALOX15,ARHGAP35,ATR,CD36,DLG1,NRG1,PLCB1,PRKN,PTPN23,SCIN,TOX,ZNF804A
GO:BP	positive thymic T cell selection	GO:0045059	0.0732458	1.13522	10	89	2	14625	DOCK2,TOX
GO:BP	immune effector process	GO:0002252	0.0750256	1.12479	365	89	8	14625	ANKRD17,BCR,CD36,CD96,DOCK2,PLCL2,SLA-DQB1,SUSD4
GO:BP	ventricular cardiac muscle tissue morphogenesis	GO:0055010	0.0750256	1.12479	39	89	3	14625	COL11A1,NRG1,PKP2
GO:BP	cell adhesion	GO:0007155	0.0759613	1.11941	846	89	13	14625	ALOX15,BCR,CD36,CD96,CDH7,DLG1,EPHA7,IL15,JAM3,NCAM2,PKP2,PTPN23,SLA-DQB1
GO:BP	cell recognition	GO:0008037	0.0784071	1.10564	87	89	4	14625	ARHGAP35,CD36,DLG1,DOCK2
GO:BP	biological adhesion	GO:0022610	0.0784071	1.10564	853	89	13	14625	ALOX15,BCR,CD36,CD96,CDH7,DLG1,EPHA7,IL15,JAM3,NCAM2,PKP2,PTPN23,SLA-DQB1
GO:BP	positive regulation of glycoprotein biosynthetic process	GO:0010560	0.0784071	1.10564	11	89	2	14625	IL15,PLCB1
GO:BP	regulation of respiratory burst	GO:0060263	0.0784071	1.10564	11	89	2	14625	BCR,JCHAIN
GO:CC	cytoplasm	GO:0005737	0.0790411	1.10215	6688	73	48	14548	AFP,AHCYL2,ALB,ALOX15,ANKRD17,ARHGAP35,ATR,B3GALT1,BCR,CAMKMT,CD36,CD96,CRPPA,DLG1,DNAH11,DOCK3,DZIP3,FAM83B,GAA,GASK1B,GMNN,HTATIP2,IL15,JAM3,MITF,MOCS2,NNT,PCYOX1,PDSS2,PEX5L,PLCB1,PNISR,PRKN,PTPN4,PTPN23,RBFOX1,RUFY3,SEMA6D,SLA-DQB1,SLC35B4,SNRPG,STK38,TGS1,UGGT1,WDR41,WWC2,XIRP2,ZNF804A
GO:CC	Golgi apparatus	GO:0005794	0.0790411	1.10215	804	73	12	14548	ALB,ATR,B3GALT1,CD36,DLG1,GASK1B,JAM3,PRKN,RBFOX1,SEMA6D,SLA-DQB1,SLC35B4
GO:BP	ovulation	GO:0030728	0.0862789	1.0641	12	89	2	14625	AFP,GPR149
GO:BP	ventricular cardiac muscle tissue development	GO:0003229	0.0862789	1.0641	43	89	3	14625	COL11A1,NRG1,PKP2
GO:BP	positive regulation of glycoprotein metabolic process	GO:1903020	0.0862789	1.0641	12	89	2	14625	IL15,PLCB1
GO:BP	ubiquinone biosynthetic process	GO:0006744	0.0862789	1.0641	12	89	2	14625	FAXC,PDSS2
GO:BP	quinone biosynthetic process	GO:1901663	0.0862789	1.0641	12	89	2	14625	FAXC,PDSS2
GO:BP	neuromuscular process controlling balance	GO:0050885	0.088088	1.05508	44	89	3	14625	BCR,GAA,RBFOX1
REAC	Activation of kainate receptors upon glutamate binding	REAC:R-SSC-451326	0.094523	1.02446	22	49	3	7157	DLG1,GRIK1,PLCB1
GO:BP	regulation of actin cytoskeleton organization	GO:0032956	0.0958445	1.01843	228	89	6	14625	ALOX15,ARHGAP35,DLG1,JAM3,PRKN,SCIN
GO:BP	ubiquinone metabolic process	GO:0006743	0.0969469	1.01347	13	89	2	14625	FAXC,PDSS2
GO:MF	NAD(P)+ transhydrogenase activity	GO:0008746	0.0969664	1.01338	1	90	1	14702	NNT
GO:MF	UDP-N-acetylglucosamine transmembrane transporter activity	GO:0005462	0.0969664	1.01338	1	90	1	14702	SLC35B4
GO:MF	UDP-xylose transmembrane transporter activity	GO:0005464	0.0969664	1.01338	1	90	1	14702	SLC35B4
GO:MF	signaling receptor binding	GO:0005102	0.0969664	1.01338	948	90	15	14702	CD36,DOCK2,EPHA7,FAM83B,FGF12,IL15,JAM3,JCHAIN,LIFR,NRG1,OSTN,PLCL2,PRKN,RSPO2,SEMA6D
GO:MF	GTPase activator activity	GO:0005096	0.0969664	1.01338	298	90	7	14702	ARHGAP35,ARHGEF26,BCR,DOCK2,DOCK3,PLCB1,WDR41
GO:MF	guanyl-nucleotide exchange factor activity	GO:0005085	0.0969664	1.01338	175	90	5	14702	ARHGEF26,BCR,DOCK2,DOCK3,WDR41
GO:MF	toxic substance binding	GO:0015643	0.0969664	1.01338	5	90	2	14702	ALB,SLA-DQB1
GO:MF	calmodulin-lysine N-methyltransferase activity	GO:0018025	0.0969664	1.01338	1	90	1	14702	CAMKMT
GO:MF	nucleoside-triphosphatase regulator activity	GO:0060589	0.0969664	1.01338	341	90	7	14702	ARHGAP35,ARHGEF26,BCR,DOCK2,DOCK3,PLCB1,WDR41
GO:MF	alpha-1,4-glucosidase activity	GO:0004558	0.0969664	1.01338	1	90	1	14702	GAA
GO:MF	oxidoreductase activity, acting on NAD(P)H, NAD(P) as acceptor	GO:0016652	0.0969664	1.01338	1	90	1	14702	NNT
GO:MF	transferase activity	GO:0016740	0.0969664	1.01338	1810	90	20	14702	ATR,B3GALT1,BCR,CAMKMT,CRPPA,DZIP3,EPHA7,FAXC,GK5,GRK7,HTATIP2,MOCS2,NDST3,PARP8,PARP12,PDSS2,PRKN,STK38,TGS1,UGGT1
GO:MF	calcium- and calmodulin-regulated 3',5'-cyclic-GMP phosphodiesterase activity	GO:0048101	0.0969664	1.01338	1	90	1	14702	PDE1A
GO:MF	phosphatidylinositol phospholipase C activity	GO:0004435	0.0969664	1.01338	17	90	2	14702	PLCB1,PLCL2
GO:MF	oxidised low-density lipoprotein particle receptor activity	GO:0150025	0.0969664	1.01338	1	90	1	14702	CD36
GO:MF	protein ADP-ribosylase activity	GO:1990404	0.0969664	1.01338	12	90	2	14702	PARP8,PARP12
GO:MF	D-ribitol-5-phosphate cytidylyltransferase activity	GO:0047349	0.0969664	1.01338	1	90	1	14702	CRPPA
GO:MF	GTPase regulator activity	GO:0030695	0.0969664	1.01338	316	90	7	14702	ARHGAP35,ARHGEF26,BCR,DOCK2,DOCK3,PLCB1,WDR41
GO:MF	RNA trimethylguanosine synthase activity	GO:0071164	0.0969664	1.01338	1	90	1	14702	TGS1
GO:MF	ionotropic glutamate receptor activity	GO:0004970	0.0969664	1.01338	18	90	2	14702	GRIA4,GRIK1
GO:MF	molybdopterin synthase activity	GO:0030366	0.0969664	1.01338	1	90	1	14702	MOCS2
GO:MF	lipoteichoic acid immune receptor activity	GO:0070892	0.0969664	1.01338	1	90	1	14702	CD36
GO:MF	phospholipase C activity	GO:0004629	0.0969664	1.01338	17	90	2	14702	PLCB1,PLCL2
GO:MF	heparan sulfate N-deacetylase activity	GO:0102140	0.0969664	1.01338	1	90	1	14702	NDST3
GO:MF	enterobactin binding	GO:1903981	0.0969664	1.01338	1	90	1	14702	ALB
GO:BP	cardiac ventricle development	GO:0003231	0.0970948	1.0128	96	89	4	14625	COL11A1,NRG1,PKP2,XIRP2
GO:BP	tissue development	GO:0009888	0.0975342	1.01084	1247	89	16	14625	ALOX15,ARHGAP35,ARHGEF26,BCR,COL11A1,DLG1,EPHA7,GAA,NRG1,PKP2,PLCB1,RBFOX1,RSPO2,SOX5,TOX,XIRP2
GO:BP	anatomical structure morphogenesis	GO:0009653	0.0975342	1.01084	1766	89	20	14625	ARHGAP35,ARHGEF26,BCR,CD36,COL11A1,CRPPA,DLG1,DNAH11,EPHA7,GAA,GMNN,HTATIP2,JAM3,NRG1,OSTN,PKP2,PRKN,RIMS2,RSPO2,XIRP2
GO:BP	UDP-xylose transmembrane transport	GO:0015790	0.0975342	1.01084	1	89	1	14625	SLC35B4
GO:BP	regulation of cell morphogenesis	GO:0022604	0.0975342	1.01084	186	89	5	14625	ARHGAP35,DLG1,OSTN,PRKN,RIMS2
GO:BP	telomerase catalytic core complex assembly	GO:1904868	0.0975342	1.01084	1	89	1	14625	ATR
GO:BP	regulation of telomerase catalytic core complex assembly	GO:1904882	0.0975342	1.01084	1	89	1	14625	ATR
GO:BP	positive regulation of telomerase catalytic core complex assembly	GO:1904884	0.0975342	1.01084	1	89	1	14625	ATR
GO:BP	positive regulation of protein O-linked glycosylation	GO:1904100	0.0975342	1.01084	1	89	1	14625	IL15
GO:BP	prenylated protein catabolic process	GO:0030327	0.0975342	1.01084	1	89	1	14625	PCYOX1
GO:BP	negative regulation of DNA replication	GO:0008156	0.0975342	1.01084	19	89	2	14625	ATR,GMNN
GO:BP	regulation of glycoprotein biosynthetic process	GO:0010559	0.0975342	1.01084	19	89	2	14625	IL15,PLCB1
GO:BP	positive regulation of immune system process	GO:0002684	0.0975342	1.01084	537	89	9	14625	ANKRD17,CD36,GCSAML,IL15,JAM3,PLCL2,SLA-DQB1,SUSD4,TOX
GO:BP	regulation of intralumenal vesicle formation	GO:1905365	0.0975342	1.01084	1	89	1	14625	PRKN
GO:BP	negative regulation of endosome organization	GO:1904979	0.0975342	1.01084	1	89	1	14625	PRKN
GO:BP	regulation of CD24 production	GO:2000559	0.0975342	1.01084	1	89	1	14625	PLCB1
GO:BP	negative regulation of monocyte extravasation	GO:2000438	0.0975342	1.01084	1	89	1	14625	PLCB1
GO:BP	NK T cell lineage commitment	GO:0002364	0.0975342	1.01084	1	89	1	14625	TOX
GO:BP	CD4-positive, CD25-positive, alpha-beta regulatory T cell lineage commitment	GO:0002362	0.0975342	1.01084	1	89	1	14625	TOX
GO:BP	diaphragm contraction	GO:0002086	0.0975342	1.01084	1	89	1	14625	GAA
GO:BP	membrane raft polarization	GO:0001766	0.0975342	1.01084	1	89	1	14625	DOCK2
GO:BP	negative regulation of cell migration	GO:0030336	0.0975342	1.01084	180	89	5	14625	BCR,MITF,PLCB1,PTPN23,SEMA6D
GO:BP	negative regulation of cell motility	GO:2000146	0.0975342	1.01084	190	89	5	14625	BCR,MITF,PLCB1,PTPN23,SEMA6D
GO:BP	UDP-N-acetylglucosamine transmembrane transport	GO:1990569	0.0975342	1.01084	1	89	1	14625	SLC35B4
GO:BP	cardiac chamber morphogenesis	GO:0003206	0.0975342	1.01084	104	89	4	14625	COL11A1,DNAH11,NRG1,PKP2
GO:BP	cardiac ventricle morphogenesis	GO:0003208	0.0975342	1.01084	59	89	3	14625	COL11A1,NRG1,PKP2
GO:BP	negative regulation of intralumenal vesicle formation	GO:1905366	0.0975342	1.01084	1	89	1	14625	PRKN
GO:BP	immune response	GO:0006955	0.0975342	1.01084	969	89	13	14625	ALOX15,ANKRD17,BCR,CD36,CD96,DOCK2,GCSAML,IL15,JAM3,JCHAIN,PLCL2,SLA-DQB1,SUSD4
GO:BP	chemical synaptic transmission	GO:0007268	0.0975342	1.01084	328	89	7	14625	BCR,FGF12,PLCB1,PLCL2,PRKN,RIMS2,SORCS3
GO:BP	positive regulation of CD24 production	GO:2000560	0.0975342	1.01084	1	89	1	14625	PLCB1
GO:BP	muscle organ development	GO:0007517	0.0975342	1.01084	190	89	5	14625	COL11A1,NRG1,PKP2,RBFOX1,XIRP2
GO:BP	negative regulation of natural killer cell cytokine production	GO:0002728	0.0975342	1.01084	1	89	1	14625	CD96
GO:BP	DNA replication preinitiation complex assembly	GO:0071163	0.0975342	1.01084	1	89	1	14625	GMNN
GO:BP	establishment or maintenance of actin cytoskeleton polarity	GO:0030950	0.0975342	1.01084	1	89	1	14625	ARHGAP35
GO:BP	lymph node development	GO:0048535	0.0975342	1.01084	15	89	2	14625	IL15,TOX
GO:BP	developmental cell growth	GO:0048588	0.0975342	1.01084	115	89	4	14625	EPHA7,OSTN,PRKN,RIMS2
GO:BP	developmental growth	GO:0048589	0.0975342	1.01084	407	89	8	14625	EPHA7,GPR149,OSTN,PLCB1,PRKN,RIMS2,RSPO2,WWC2
GO:BP	negative regulation of primary amine oxidase activity	GO:1902283	0.0975342	1.01084	1	89	1	14625	PRKN
GO:BP	negative regulation of developmental growth	GO:0048640	0.0975342	1.01084	53	89	3	14625	EPHA7,OSTN,WWC2
GO:BP	quinone metabolic process	GO:1901661	0.0975342	1.01084	18	89	2	14625	FAXC,PDSS2
GO:BP	oxidised low-density lipoprotein particle clearance	GO:0150024	0.0975342	1.01084	1	89	1	14625	CD36
GO:BP	negative regulation of animal organ morphogenesis	GO:0110111	0.0975342	1.01084	1	89	1	14625	RSPO2
GO:BP	regulation of actin filament organization	GO:0110053	0.0975342	1.01084	182	89	5	14625	ALOX15,ARHGAP35,DLG1,PRKN,SCIN
GO:BP	trans-synaptic signaling	GO:0099537	0.0975342	1.01084	332	89	7	14625	BCR,FGF12,PLCB1,PLCL2,PRKN,RIMS2,SORCS3
GO:BP	regulation of B cell receptor signaling pathway	GO:0050855	0.0975342	1.01084	15	89	2	14625	GCSAML,PLCL2
GO:BP	positive regulation of biological process	GO:0048518	0.0975342	1.01084	4028	89	36	14625	ALOX15,ANKRD17,ARHGAP35,ATR,BCR,CD36,DLG1,DOCK2,EPHA7,FGF12,GCSAML,HTATIP2,IL15,JAM3,JCHAIN,LIFR,MITF,NRG1,PLCB1,PLCL2,PRKN,PTPN23,RIMS2,RSPO2,RUFY3,SCIN,SEMA6D,SLA-DQB1,SOX5,ST18,SUSD4,TFDP2,TOX,WIF1,ZNF609,ZNF804A
GO:BP	synaptic signaling	GO:0099536	0.0975342	1.01084	342	89	7	14625	BCR,FGF12,PLCB1,PLCL2,PRKN,RIMS2,SORCS3
GO:BP	negative regulation of multicellular organismal process	GO:0051241	0.0975342	1.01084	634	89	10	14625	BCR,CD96,EPHA7,GPR149,IL15,PHF14,PLCL2,PTPN23,RSPO2,WWC2
GO:BP	regulation of retrograde trans-synaptic signaling by endocanabinoid	GO:0099178	0.0975342	1.01084	1	89	1	14625	PLCB1
GO:BP	anterograde trans-synaptic signaling	GO:0098916	0.0975342	1.01084	328	89	7	14625	BCR,FGF12,PLCB1,PLCL2,PRKN,RIMS2,SORCS3
GO:BP	regulation of cardiac muscle cell action potential	GO:0098901	0.0975342	1.01084	17	89	2	14625	DLG1,PKP2
GO:BP	negative regulation of ovulation	GO:0060280	0.0975342	1.01084	1	89	1	14625	GPR149
GO:BP	regulation of actin cytoskeleton organization by cell-cell adhesion	GO:0090138	0.0975342	1.01084	1	89	1	14625	JAM3
GO:BP	activation of meiosis involved in egg activation	GO:0060466	0.0975342	1.01084	1	89	1	14625	PLCB1
GO:BP	muscle tissue development	GO:0060537	0.0975342	1.01084	244	89	6	14625	COL11A1,DLG1,NRG1,PKP2,RBFOX1,XIRP2
GO:BP	interleukin-1-mediated signaling pathway	GO:0070498	0.0975342	1.01084	18	89	2	14625	PLCB1,ST18
GO:BP	response to linoleic acid	GO:0070543	0.0975342	1.01084	1	89	1	14625	CD36
GO:BP	ventricular cardiac muscle cell action potential	GO:0086005	0.0975342	1.01084	17	89	2	14625	DLG1,PKP2
GO:BP	regulation of multicellular organismal process	GO:0051239	0.0975342	1.01084	1733	89	20	14625	BCR,CD36,CD96,DLG1,EPHA7,GAA,GPR149,HTATIP2,IL15,MITF,PHF14,PKP2,PLCB1,PLCL2,PTPN23,RSPO2,SCIN,SOX5,TOX,WWC2
GO:BP	alpha-beta T cell activation	GO:0046631	0.0975342	1.01084	107	89	4	14625	DOCK2,IL15,SLA-DQB1,TOX
GO:BP	regulation of protein O-linked glycosylation	GO:1904098	0.0975342	1.01084	1	89	1	14625	IL15
GO:BP	7-methylguanosine cap hypermethylation	GO:0036261	0.0975342	1.01084	1	89	1	14625	TGS1
GO:BP	negative regulation of odontogenesis	GO:0042483	0.0975342	1.01084	1	89	1	14625	RSPO2
GO:BP	CD24 biosynthetic process	GO:0035724	0.0975342	1.01084	1	89	1	14625	PLCB1
GO:BP	CD8-positive, alpha-beta T cell lineage commitment	GO:0043375	0.0975342	1.01084	1	89	1	14625	TOX
GO:BP	regulation of cellular component biogenesis	GO:0044087	0.0975342	1.01084	642	89	10	14625	ALOX15,ARHGAP35,ATR,CD36,DLG1,EPHA7,JAM3,NRG1,PRKN,SCIN
GO:BP	regulation of homophilic cell adhesion	GO:1903385	0.0975342	1.01084	1	89	1	14625	PTPN23
GO:BP	positive regulation of homophilic cell adhesion	GO:1903387	0.0975342	1.01084	1	89	1	14625	PTPN23
GO:BP	negative regulation of dendrite extension	GO:1903860	0.0975342	1.01084	1	89	1	14625	OSTN
GO:BP	vacuolar sequestering	GO:0043181	0.0975342	1.01084	1	89	1	14625	GAA
GO:BP	positive regulation of cellular component biogenesis	GO:0044089	0.0975342	1.01084	357	89	7	14625	ALOX15,ARHGAP35,ATR,CD36,DLG1,NRG1,SCIN
GO:BP	canonical Wnt signaling pathway involved in negative regulation of apoptotic process	GO:0044336	0.0975342	1.01084	1	89	1	14625	MITF
GO:BP	positive regulation of dendrite extension	GO:1903861	0.0975342	1.01084	16	89	2	14625	PRKN,RIMS2
GO:BP	negative regulation of spontaneous neurotransmitter secretion	GO:1904049	0.0975342	1.01084	1	89	1	14625	PRKN
GO:BP	thymic T cell selection	GO:0045061	0.0975342	1.01084	18	89	2	14625	DOCK2,TOX
GO:BP	cellular extravasation	GO:0045123	0.0975342	1.01084	48	89	3	14625	BCR,JAM3,PLCB1
GO:BP	membrane raft organization	GO:0031579	0.0975342	1.01084	19	89	2	14625	DLG1,DOCK2
GO:BP	regulation of cardiac muscle cell contraction	GO:0086004	0.0975342	1.01084	18	89	2	14625	DLG1,PKP2
GO:BP	positive regulation of natural killer cell activation	GO:0032816	0.0975342	1.01084	14	89	2	14625	IL15,TOX
GO:BP	negative regulation of odontogenesis of dentin-containing tooth	GO:0042489	0.0975342	1.01084	1	89	1	14625	RSPO2
GO:BP	tissue morphogenesis	GO:0048729	0.0976064	1.01052	451	89	8	14625	ARHGAP35,COL11A1,DLG1,EPHA7,NRG1,PKP2,RSPO2,XIRP2
GO:BP	natural killer cell differentiation	GO:0001779	0.0978136	1.0096	20	89	2	14625	IL15,TOX
GO:BP	negative regulation of biological process	GO:0048519	0.0978136	1.0096	3471	89	32	14625	AEBP2,ALB,ALOX15,ANKRD17,ARHGAP35,ATR,BCR,CD36,CD96,DLG1,EPHA7,GMNN,GPR149,IL15,JAM3,MITF,NRG1,OSTN,PHF14,PKP2,PLCB1,PLCL2,PRKN,PTPN23,RSPO2,SCIN,SEMA6D,SORCS3,ST18,STK38,TFDP2,WWC2
GO:BP	regulation of actin filament-based movement	GO:1903115	0.0978136	1.0096	20	89	2	14625	DLG1,PKP2
GO:BP	isoprenoid biosynthetic process	GO:0008299	0.0978136	1.0096	20	89	2	14625	CRPPA,PDSS2
GO:BP	positive regulation of neuron projection development	GO:0010976	0.0978136	1.0096	62	89	3	14625	ARHGAP35,TOX,ZNF804A
GO:BP	regulation of actin filament length	GO:0030832	0.0978136	1.0096	121	89	4	14625	ALOX15,ARHGAP35,DLG1,SCIN
GO:BP	regulation of actin polymerization or depolymerization	GO:0008064	0.0978136	1.0096	121	89	4	14625	ALOX15,ARHGAP35,DLG1,SCIN
GO:BP	negative regulation of exocytosis	GO:0045920	0.0978136	1.0096	20	89	2	14625	BCR,PRKN
GO:BP	cardiac muscle tissue development	GO:0048738	0.0978606	1.00939	122	89	4	14625	COL11A1,NRG1,PKP2,XIRP2
GO:BP	negative regulation of cellular component movement	GO:0051271	0.0984264	1.00689	195	89	5	14625	BCR,MITF,PLCB1,PTPN23,SEMA6D
GO:BP	regulation of immune response	GO:0050776	0.0984264	1.00689	457	89	8	14625	ALOX15,BCR,CD96,GCSAML,IL15,PLCL2,SLA-DQB1,SUSD4
GO:BP	negative regulation of immune system process	GO:0002683	0.0984264	1.00689	276	89	6	14625	ALOX15,BCR,CD96,DLG1,PLCB1,PLCL2
GO:BP	circulatory system process	GO:0003013	0.0984264	1.00689	276	89	6	14625	ARHGAP35,BCR,CD36,DLG1,GAA,PKP2
GO:MF	NAD+ ADP-ribosyltransferase activity	GO:0003950	0.0998262	1.00076	20	90	2	14702	PARP8,PARP12
GO:BP	regulation of cell differentiation	GO:0045595	0.103031	0.98703	997	89	13	14625	ANKRD17,CD36,EPHA7,IL15,MITF,OSTN,PKP2,PLCB1,RBFOX1,SCIN,SOX5,TOX,WIF1
GO:BP	positive regulation of G1/S transition of mitotic cell cycle	GO:1900087	0.103031	0.98703	21	89	2	14625	ANKRD17,PLCB1
GO:BP	muscle structure development	GO:0061061	0.103519	0.98498	369	89	7	14625	ANKRD17,COL11A1,NRG1,PKP2,PLCB1,RBFOX1,XIRP2
GO:MF	quinone cofactor methyltransferase activity	GO:0030580	0.105079	0.978483	2	90	1	14702	FAXC
GO:MF	phosphoric ester hydrolase activity	GO:0042578	0.105079	0.978483	300	90	6	14702	INPP4B,PDE1A,PLCB1,PLCL2,PTPN4,PTPN23
GO:MF	oleate transmembrane transporter activity	GO:1901480	0.105079	0.978483	2	90	1	14702	CD36
GO:MF	trans-octaprenyltranstransferase activity	GO:0050347	0.105079	0.978483	2	90	1	14702	PDSS2
GO:MF	IgA binding	GO:0019862	0.105079	0.978483	2	90	1	14702	JCHAIN
GO:MF	all-trans-decaprenyl-diphosphate synthase activity	GO:0097269	0.105079	0.978483	2	90	1	14702	PDSS2
GO:MF	phosphatidylinositol-3,4-bisphosphate phosphatase activity	GO:0106017	0.105079	0.978483	2	90	1	14702	INPP4B
GO:MF	protein-containing complex binding	GO:0044877	0.105079	0.978483	705	90	10	14702	ATR,CD36,DOCK2,JAM3,JCHAIN,NRG1,PKP2,PRKN,SCIN,XIRP2
GO:MF	arachidonate 15-lipoxygenase activity	GO:0050473	0.105079	0.978483	2	90	1	14702	ALOX15
GO:MF	trans-hexaprenyltranstransferase activity	GO:0000010	0.105079	0.978483	2	90	1	14702	PDSS2
GO:MF	arachidonate 12(S)-lipoxygenase activity	GO:0004052	0.105079	0.978483	2	90	1	14702	ALOX15
GO:MF	leukemia inhibitory factor receptor activity	GO:0004923	0.105079	0.978483	2	90	1	14702	LIFR
GO:MF	phosphoric diester hydrolase activity	GO:0008081	0.105079	0.978483	72	90	3	14702	PDE1A,PLCB1,PLCL2
GO:MF	glutamate receptor activity	GO:0008066	0.105079	0.978483	26	90	2	14702	GRIA4,GRIK1
GO:MF	UDP-glucose:glycoprotein glucosyltransferase activity	GO:0003980	0.105079	0.978483	2	90	1	14702	UGGT1
GO:MF	2-polyprenyl-6-methoxy-1,4-benzoquinone methyltransferase activity	GO:0008425	0.105079	0.978483	2	90	1	14702	FAXC
GO:MF	linoleate 13S-lipoxygenase activity	GO:0016165	0.105079	0.978483	2	90	1	14702	ALOX15
GO:MF	phosphatidylinositol-3,4-bisphosphate 4-phosphatase activity	GO:0016316	0.105079	0.978483	2	90	1	14702	INPP4B
GO:MF	prenylcysteine oxidase activity	GO:0001735	0.105079	0.978483	2	90	1	14702	PCYOX1
GO:MF	leucine-tRNA ligase activity	GO:0004823	0.105079	0.978483	2	90	1	14702	LARS2
GO:BP	negative regulation of locomotion	GO:0040013	0.106586	0.972299	200	89	5	14625	BCR,MITF,PLCB1,PTPN23,SEMA6D
GO:BP	action potential	GO:0001508	0.107247	0.969615	66	89	3	14625	CD36,DLG1,PKP2
GO:CC	monomeric IgA immunoglobulin complex	GO:0071748	0.108302	0.965362	1	73	1	14548	JCHAIN
GO:CC	glutamatergic synapse	GO:0098978	0.108302	0.965362	213	73	5	14548	BCR,DLG1,EPHA7,PLCB1,SORCS3
GO:CC	collagen type XI trimer	GO:0005592	0.108302	0.965362	1	73	1	14548	COL11A1
GO:CC	intracellular anatomical structure	GO:0005622	0.108302	0.965362	9365	73	59	14548	AEBP2,AFP,AHCYL2,ALB,ALOX15,ANKRD17,ARHGAP35,ATR,B3GALT1,BCR,CAMKMT,CD36,CD96,CRPPA,DLG1,DNAH11,DOCK3,DZIP3,FAM83B,GAA,GASK1B,GMNN,HTATIP2,IL15,JAM3,MITF,MOCS2,NCAM2,NNT,NRG1,PCYOX1,PDSS2,PEX5L,PHF14,PKP2,PLCB1,PNISR,PRKN,PTPN4,PTPN23,RALYL,RBFOX1,RUFY3,SCIN,SEMA6D,SLA-DQB1,SLC35B4,SNRPG,ST18,STK38,TFDP2,TGS1,TOX,UGGT1,WDR41,WWC2,XIRP2,ZNF609,ZNF804A
GO:CC	IgM immunoglobulin complex, circulating	GO:0071754	0.108302	0.965362	1	73	1	14548	JCHAIN
GO:CC	IgM immunoglobulin complex	GO:0071753	0.108302	0.965362	1	73	1	14548	JCHAIN
GO:CC	pentameric IgM immunoglobulin complex	GO:0071756	0.108302	0.965362	1	73	1	14548	JCHAIN
GO:CC	dimeric IgA immunoglobulin complex	GO:0071750	0.108302	0.965362	1	73	1	14548	JCHAIN
GO:CC	secretory dimeric IgA immunoglobulin complex	GO:0071752	0.108302	0.965362	1	73	1	14548	JCHAIN
GO:CC	proximal portion of axoneme	GO:0120134	0.108302	0.965362	1	73	1	14548	DNAH11
GO:BP	respiratory burst	GO:0045730	0.109509	0.96055	22	89	2	14625	BCR,JCHAIN
GO:BP	neutrophil activation	GO:0042119	0.109509	0.96055	22	89	2	14625	BCR,IL15
GO:BP	regulation of G1/S transition of mitotic cell cycle	GO:2000045	0.109731	0.959671	67	89	3	14625	ANKRD17,DLG1,PLCB1
GO:BP	immune system process	GO:0002376	0.109731	0.959671	1618	89	18	14625	ALOX15,ANKRD17,BCR,CD36,CD96,DLG1,DOCK2,GCSAML,IL15,JAM3,JCHAIN,MITF,PLCB1,PLCL2,SCIN,SLA-DQB1,SUSD4,TOX
GO:BP	regulation of anatomical structure morphogenesis	GO:0022603	0.109731	0.959671	572	89	9	14625	ARHGAP35,BCR,DLG1,EPHA7,HTATIP2,OSTN,PRKN,RIMS2,RSPO2
GO:CC	nuclear body	GO:0016604	0.112732	0.947955	576	73	8	14548	ATR,IL15,MOCS2,NCAM2,PLCB1,PNISR,PRKN,PTPN23
GO:CC	IgA immunoglobulin complex, circulating	GO:0071746	0.112732	0.947955	2	73	1	14548	JCHAIN
GO:CC	molybdopterin synthase complex	GO:0019008	0.112732	0.947955	2	73	1	14548	MOCS2
GO:CC	myelin sheath	GO:0043209	0.112732	0.947955	28	73	2	14548	DLG1,JAM3
GO:CC	cytoplasmic side of plasma membrane	GO:0009898	0.112732	0.947955	85	73	3	14548	ALOX15,DLG1,PTPN4
GO:CC	mitochondrion-derived vesicle	GO:0099073	0.112732	0.947955	2	73	1	14548	PRKN
GO:CC	polymeric IgA immunoglobulin complex	GO:0071749	0.112732	0.947955	2	73	1	14548	JCHAIN
GO:CC	dendritic microtubule	GO:1901588	0.112732	0.947955	2	73	1	14548	ZNF804A
GO:CC	secretory IgA immunoglobulin complex	GO:0071751	0.112732	0.947955	2	73	1	14548	JCHAIN
GO:CC	9+0 motile cilium	GO:0097728	0.112732	0.947955	2	73	1	14548	DNAH11
GO:CC	IgA immunoglobulin complex	GO:0071745	0.112732	0.947955	2	73	1	14548	JCHAIN
GO:BP	supramolecular fiber organization	GO:0097435	0.11468	0.940513	476	89	8	14625	ALOX15,ARHGAP35,CD36,COL11A1,DLG1,PKP2,PRKN,SCIN
GO:BP	regulation of glycoprotein metabolic process	GO:1903018	0.114934	0.939551	23	89	2	14625	IL15,PLCB1
GO:BP	positive T cell selection	GO:0043368	0.114934	0.939551	23	89	2	14625	DOCK2,TOX
GO:BP	regulation of DNA replication	GO:0006275	0.114934	0.939551	69	89	3	14625	ANKRD17,ATR,GMNN
GO:BP	regulation of engulfment of apoptotic cell	GO:1901074	0.115525	0.937325	2	89	1	14625	ALOX15
GO:BP	brain development	GO:0007420	0.115525	0.937325	405	89	7	14625	ARHGAP35,BCR,EPHA7,PDSS2,PLCB1,SEMA6D,TOX
GO:BP	negative regulation of mesenchymal cell proliferation involved in lung development	GO:2000791	0.115525	0.937325	2	89	1	14625	PHF14
GO:BP	actin polymerization or depolymerization	GO:0008154	0.115525	0.937325	141	89	4	14625	ALOX15,ARHGAP35,DLG1,SCIN
GO:BP	regulation of trans-synaptic signaling	GO:0099177	0.115525	0.937325	226	89	5	14625	BCR,PLCB1,PLCL2,PRKN,SORCS3
GO:BP	modulation of chemical synaptic transmission	GO:0050804	0.115525	0.937325	226	89	5	14625	BCR,PLCB1,PLCL2,PRKN,SORCS3
GO:BP	establishment of RNA localization to telomere	GO:0097694	0.115525	0.937325	2	89	1	14625	ATR
GO:BP	cell-cell adhesion	GO:0098609	0.115525	0.937325	505	89	8	14625	CDH7,DLG1,EPHA7,IL15,JAM3,PKP2,PTPN23,SLA-DQB1
GO:BP	cell-cell junction assembly	GO:0007043	0.115525	0.937325	75	89	3	14625	DLG1,JAM3,PKP2
GO:BP	short-chain fatty acid transport	GO:0015912	0.115525	0.937325	2	89	1	14625	CD36
GO:BP	lipoxin A4 metabolic process	GO:2001302	0.115525	0.937325	2	89	1	14625	ALOX15
GO:BP	cardiac muscle cell action potential involved in contraction	GO:0086002	0.115525	0.937325	26	89	2	14625	DLG1,PKP2
GO:BP	reactive oxygen species metabolic process	GO:0072593	0.115525	0.937325	142	89	4	14625	BCR,CD36,NNT,PRKN
GO:BP	blood microparticle formation	GO:0072564	0.115525	0.937325	2	89	1	14625	CD36
GO:BP	lipoxin A4 biosynthetic process	GO:2001303	0.115525	0.937325	2	89	1	14625	ALOX15
GO:BP	cytokine-mediated signaling pathway	GO:0019221	0.115525	0.937325	225	89	5	14625	IL15,LIFR,PLCB1,PRKN,ST18
GO:BP	ovulation cycle process	GO:0022602	0.115525	0.937325	28	89	2	14625	AFP,GPR149
GO:BP	animal organ morphogenesis	GO:0009887	0.115525	0.937325	696	89	10	14625	BCR,COL11A1,DLG1,DNAH11,GAA,GMNN,NRG1,PKP2,RSPO2,XIRP2
GO:BP	regulation of protein linear polyubiquitination	GO:1902528	0.115525	0.937325	2	89	1	14625	PRKN
GO:BP	negative regulation of RNA biosynthetic process	GO:1902679	0.115525	0.937325	837	89	11	14625	AEBP2,CD36,DLG1,GMNN,MITF,NRG1,PHF14,PLCB1,PRKN,TFDP2,WWC2
GO:BP	regulation of intracellular signal transduction	GO:1902531	0.115525	0.937325	1051	89	13	14625	ALOX15,ANKRD17,ARHGAP35,ATR,BCR,CD36,DLG1,EPHA7,NRG1,PLCB1,PRKN,STK38,WWC2
GO:BP	regulation of blood microparticle formation	GO:2000332	0.115525	0.937325	2	89	1	14625	CD36
GO:BP	preantral ovarian follicle growth	GO:0001546	0.115525	0.937325	2	89	1	14625	GPR149
GO:BP	regulation of endosome organization	GO:1904978	0.115525	0.937325	2	89	1	14625	PRKN
GO:BP	regulation of spontaneous neurotransmitter secretion	GO:1904048	0.115525	0.937325	2	89	1	14625	PRKN
GO:BP	negative regulation of platelet-derived growth factor receptor-alpha signaling pathway	GO:2000584	0.115525	0.937325	2	89	1	14625	PHF14
GO:BP	regulation of voltage-gated potassium channel activity involved in ventricular cardiac muscle cell action potential repolarization	GO:1903760	0.115525	0.937325	2	89	1	14625	DLG1
GO:BP	B-1a B cell differentiation	GO:0002337	0.115525	0.937325	2	89	1	14625	PLCL2
GO:BP	hemopoiesis	GO:0030097	0.115525	0.937325	607	89	9	14625	BCR,DOCK2,IL15,JAM3,MITF,PLCL2,SCIN,SLA-DQB1,TOX
GO:BP	positive regulation of blood microparticle formation	GO:2000334	0.115525	0.937325	2	89	1	14625	CD36
GO:BP	regulation of mesenchymal cell proliferation involved in lung development	GO:2000790	0.115525	0.937325	2	89	1	14625	PHF14
GO:BP	regulation of leukocyte migration	GO:0002685	0.115525	0.937325	140	89	4	14625	BCR,GCSAML,JAM3,PLCB1
GO:BP	regulation of immune effector process	GO:0002697	0.115525	0.937325	227	89	5	14625	ANKRD17,BCR,CD36,CD96,SUSD4
GO:BP	negative regulation of nucleic acid-templated transcription	GO:1903507	0.115525	0.937325	837	89	11	14625	AEBP2,CD36,DLG1,GMNN,MITF,NRG1,PHF14,PLCB1,PRKN,TFDP2,WWC2
GO:BP	negative regulation of reactive oxygen species metabolic process	GO:2000378	0.115525	0.937325	25	89	2	14625	BCR,PRKN
GO:BP	negative regulation of endoplasmic reticulum stress-induced neuron intrinsic apoptotic signaling pathway	GO:1903382	0.115525	0.937325	2	89	1	14625	PRKN
GO:BP	regulation of endoplasmic reticulum stress-induced neuron intrinsic apoptotic signaling pathway	GO:1903381	0.115525	0.937325	2	89	1	14625	PRKN
GO:BP	system process	GO:0003008	0.115525	0.937325	1313	89	15	14625	ARHGAP35,BCR,CD36,COL11A1,DLG1,DNAH11,FGF12,GAA,JAM3,JCHAIN,PKP2,PLCB1,PRKN,RBFOX1,SORCS3
GO:BP	involuntary skeletal muscle contraction	GO:0003011	0.115525	0.937325	2	89	1	14625	GAA
GO:BP	negative regulation of hexokinase activity	GO:1903300	0.115525	0.937325	2	89	1	14625	PRKN
GO:BP	leucyl-tRNA aminoacylation	GO:0006429	0.115525	0.937325	2	89	1	14625	LARS2
GO:BP	protein ADP-ribosylation	GO:0006471	0.115525	0.937325	26	89	2	14625	PARP8,PARP12
GO:BP	positive regulation of protein linear polyubiquitination	GO:1902530	0.115525	0.937325	2	89	1	14625	PRKN
GO:BP	positive regulation of adherens junction organization	GO:1903393	0.115525	0.937325	2	89	1	14625	PTPN23
GO:BP	regulation of vascular permeability	GO:0043114	0.115525	0.937325	24	89	2	14625	ARHGAP35,BCR
GO:BP	positive regulation of interleukin-12 production	GO:0032735	0.115525	0.937325	27	89	2	14625	CD36,PLCB1
GO:BP	developmental growth involved in morphogenesis	GO:0060560	0.115525	0.937325	143	89	4	14625	EPHA7,OSTN,PRKN,RIMS2
GO:BP	regulation of natural killer cell activation	GO:0032814	0.115525	0.937325	24	89	2	14625	IL15,TOX
GO:BP	alpha-beta T cell proliferation	GO:0046633	0.115525	0.937325	26	89	2	14625	DOCK2,IL15
GO:BP	negative regulation of transcription, DNA-templated	GO:0045892	0.115525	0.937325	834	89	11	14625	AEBP2,CD36,DLG1,GMNN,MITF,NRG1,PHF14,PLCB1,PRKN,TFDP2,WWC2
GO:BP	endothelial cell differentiation	GO:0045446	0.115525	0.937325	75	89	3	14625	ARHGEF26,NRG1,PLCB1
GO:BP	positive regulation of Wnt protein secretion	GO:0061357	0.115525	0.937325	2	89	1	14625	PTPN23
GO:BP	extrathymic T cell selection	GO:0045062	0.115525	0.937325	2	89	1	14625	IL15
GO:BP	regulation of cell adhesion	GO:0030155	0.115525	0.937325	493	89	8	14625	ALOX15,CD36,DLG1,EPHA7,IL15,JAM3,PTPN23,SLA-DQB1
GO:BP	neuron intrinsic apoptotic signaling pathway in response to endoplasmic reticulum stress	GO:0036483	0.115525	0.937325	2	89	1	14625	PRKN
GO:BP	maintenance of mitochondrion location	GO:0051659	0.115525	0.937325	2	89	1	14625	ALB
GO:BP	positive regulation of transport	GO:0051050	0.115525	0.937325	498	89	8	14625	BCR,CD36,DLG1,DOCK2,FGF12,IL15,PRKN,PTPN23
GO:BP	granulocyte activation	GO:0036230	0.115525	0.937325	26	89	2	14625	BCR,IL15
GO:BP	cellular response to interleukin-13	GO:0035963	0.115525	0.937325	2	89	1	14625	ALOX15
GO:BP	negative regulation of blood vessel remodeling	GO:0060313	0.115525	0.937325	2	89	1	14625	BCR
GO:BP	response to interleukin-13	GO:0035962	0.115525	0.937325	2	89	1	14625	ALOX15
GO:BP	negative regulation of neutrophil degranulation	GO:0043314	0.115525	0.937325	2	89	1	14625	BCR
GO:BP	apoptotic cell clearance	GO:0043277	0.115525	0.937325	28	89	2	14625	ALOX15,CD36
GO:BP	interleukin-12-mediated signaling pathway	GO:0035722	0.115525	0.937325	2	89	1	14625	PLCB1
GO:BP	determination of left/right asymmetry in nervous system	GO:0035545	0.115525	0.937325	2	89	1	14625	DNAH11
GO:BP	cardiac muscle contraction	GO:0060048	0.115525	0.937325	72	89	3	14625	DLG1,GAA,PKP2
GO:BP	trachea cartilage morphogenesis	GO:0060535	0.115525	0.937325	2	89	1	14625	RSPO2
GO:BP	cell junction organization	GO:0034330	0.115525	0.937325	403	89	7	14625	BCR,DLG1,EPHA7,JAM3,PKP2,PTPN23,XIRP2
GO:BP	negative regulation of glucokinase activity	GO:0033132	0.115525	0.937325	2	89	1	14625	PRKN
GO:BP	multi-layer follicle stage	GO:0048162	0.115525	0.937325	2	89	1	14625	GPR149
GO:BP	adherens junction organization	GO:0034332	0.115525	0.937325	24	89	2	14625	JAM3,PTPN23
GO:BP	protein-containing complex assembly	GO:0065003	0.115525	0.937325	943	89	12	14625	ALOX15,ATR,CD36,DLG1,GMNN,JAM3,JCHAIN,MITF,NRG1,PRKN,SCIN,SNRPG
GO:BP	prenylcysteine catabolic process	GO:0030328	0.115525	0.937325	2	89	1	14625	PCYOX1
GO:BP	prenylcysteine metabolic process	GO:0030329	0.115525	0.937325	2	89	1	14625	PCYOX1
GO:BP	ketone biosynthetic process	GO:0042181	0.115525	0.937325	27	89	2	14625	FAXC,PDSS2
GO:BP	regulation of cell migration	GO:0030334	0.115525	0.937325	604	89	9	14625	BCR,GCSAML,JAM3,MITF,PLCB1,PTPN23,RUFY3,SEMA6D,ZNF609
GO:BP	positive regulation of actin filament polymerization	GO:0030838	0.115525	0.937325	70	89	3	14625	ALOX15,DLG1,SCIN
GO:BP	regulation of membrane potential	GO:0042391	0.115525	0.937325	208	89	5	14625	ABCB5,CD36,DLG1,PKP2,PRKN
GO:BP	positive regulation of protein glycosylation	GO:0060050	0.115525	0.937325	2	89	1	14625	IL15
GO:BP	regulation of cell cycle G1/S phase transition	GO:1902806	0.117708	0.929195	80	89	3	14625	ANKRD17,DLG1,PLCB1
GO:BP	cell-matrix adhesion	GO:0007160	0.117893	0.928511	149	89	4	14625	BCR,CD36,CD96,JAM3
GO:BP	locomotion	GO:0040011	0.117893	0.928511	1196	89	14	14625	ARHGAP35,BCR,CRPPA,DNAH11,DOCK2,EPHA7,GCSAML,JAM3,MITF,PLCB1,PTPN23,RUFY3,SEMA6D,ZNF609
GO:BP	striated muscle tissue development	GO:0014706	0.117893	0.928511	229	89	5	14625	COL11A1,NRG1,PKP2,RBFOX1,XIRP2
GO:MF	short-chain fatty acid transmembrane transporter activity	GO:0015636	0.118501	0.926279	3	90	1	14702	CD36
GO:MF	ErbB-3 class receptor binding	GO:0043125	0.118501	0.926279	3	90	1	14702	NRG1
GO:MF	alpha-glucosidase activity	GO:0090599	0.118501	0.926279	3	90	1	14702	GAA
GO:MF	C-methyltransferase activity	GO:0008169	0.118501	0.926279	3	90	1	14702	FAXC
GO:MF	phosphatidylinositol 3-kinase catalytic subunit binding	GO:0036313	0.118501	0.926279	3	90	1	14702	FAM83B
GO:MF	L27 domain binding	GO:0097016	0.118501	0.926279	3	90	1	14702	DLG1
GO:MF	oncostatin-M receptor activity	GO:0004924	0.118501	0.926279	3	90	1	14702	LIFR
GO:MF	AMPA glutamate receptor activity	GO:0004971	0.118501	0.926279	3	90	1	14702	GRIA4
GO:MF	adenosylhomocysteinase activity	GO:0004013	0.118501	0.926279	3	90	1	14702	AHCYL2
GO:MF	trialkylsulfonium hydrolase activity	GO:0016802	0.118501	0.926279	3	90	1	14702	AHCYL2
GO:MF	protein antigen binding	GO:1990405	0.118501	0.926279	3	90	1	14702	SLA-DQB1
GO:MF	F-box domain binding	GO:1990444	0.118501	0.926279	3	90	1	14702	PRKN
GO:MF	peroxisome targeting sequence binding	GO:0000268	0.118501	0.926279	3	90	1	14702	PEX5L
GO:MF	structural constituent of postsynaptic specialization	GO:0098879	0.118501	0.926279	3	90	1	14702	DLG1
GO:MF	structural constituent of postsynaptic density	GO:0098919	0.118501	0.926279	3	90	1	14702	DLG1
REAC	Activation of Ca-permeable Kainate Receptor	REAC:R-SSC-451308	0.119178	0.923802	9	49	2	7157	DLG1,GRIK1
REAC	Ionotropic activity of kainate receptors	REAC:R-SSC-451306	0.119178	0.923802	9	49	2	7157	DLG1,GRIK1
GO:BP	regulation of reactive oxygen species metabolic process	GO:2000377	0.119819	0.921473	81	89	3	14625	BCR,CD36,PRKN
GO:BP	positive regulation of cell cycle G1/S phase transition	GO:1902808	0.120733	0.918175	29	89	2	14625	ANKRD17,PLCB1
GO:CC	cell junction	GO:0030054	0.121871	0.914099	1007	73	11	14548	BCR,DLG1,EPHA7,JAM3,PKP2,PLCB1,RIMS2,SCIN,SORCS3,XIRP2,ZNF804A
GO:BP	regulation of cellular component size	GO:0032535	0.12444	0.90504	233	89	5	14625	ALOX15,ARHGAP35,DLG1,EPHA7,SCIN
GO:MF	molecular function regulator	GO:0098772	0.12453	0.904726	660	90	9	14702	ARHGAP35,ARHGEF26,BCR,DLG1,DOCK2,DOCK3,PLCB1,PPP1R1C,WDR41
GO:CC	Parkin-FBXW7-Cul1 ubiquitin ligase complex	GO:1990452	0.125149	0.902572	3	73	1	14548	PRKN
GO:CC	MPP7-DLG1-LIN7 complex	GO:0097025	0.125149	0.902572	3	73	1	14548	DLG1
GO:CC	nuclear speck	GO:0016607	0.125149	0.902572	285	73	5	14548	IL15,MOCS2,PLCB1,PNISR,PRKN
GO:CC	paranodal junction	GO:0033010	0.125149	0.902572	3	73	1	14548	JAM3
GO:CC	lateral loop	GO:0043219	0.125149	0.902572	3	73	1	14548	DLG1
GO:CC	cytoplasmic side of membrane	GO:0098562	0.125149	0.902572	98	73	3	14548	ALOX15,DLG1,PTPN4
GO:CC	side of membrane	GO:0098552	0.125149	0.902572	283	73	5	14548	ALOX15,CD36,DLG1,PTPN4,SLA-DQB1
GO:BP	endothelium development	GO:0003158	0.12645	0.898082	83	89	3	14625	ARHGEF26,NRG1,PLCB1
GO:MF	molecular adaptor activity	GO:0060090	0.128484	0.891152	170	90	4	14702	DLG1,JCHAIN,PKP2,WWC2
GO:BP	negative regulation of cellular macromolecule biosynthetic process	GO:2000113	0.129338	0.888274	972	89	12	14625	AEBP2,ATR,CD36,DLG1,GMNN,MITF,NRG1,PHF14,PLCB1,PRKN,TFDP2,WWC2
GO:BP	protein glycosylation	GO:0006486	0.13009	0.885757	155	89	4	14625	B3GALT1,CRPPA,IL15,UGGT1
GO:BP	learning or memory	GO:0007611	0.13009	0.885757	155	89	4	14625	DNAH11,PLCB1,PRKN,SORCS3
GO:BP	macromolecule glycosylation	GO:0043413	0.13009	0.885757	155	89	4	14625	B3GALT1,CRPPA,IL15,UGGT1
GO:BP	cell-cell signaling	GO:0007267	0.13009	0.885757	858	89	11	14625	BCR,FGF12,MITF,PKP2,PLCB1,PLCL2,PRKN,PTPN23,RIMS2,RSPO2,SORCS3
GO:BP	regulation of transport	GO:0051049	0.130741	0.883588	976	89	12	14625	ALOX15,BCR,CD36,DLG1,DOCK2,FGF12,IL15,NRG1,OSTN,PRKN,PTPN23,RIMS2
GO:BP	regulation of MAPK cascade	GO:0043408	0.131874	0.879841	442	89	7	14625	ALOX15,CD36,DLG1,EPHA7,NRG1,PLCB1,STK38
GO:BP	lipoprotein particle mediated signaling	GO:0055095	0.131874	0.879841	3	89	1	14625	CD36
GO:BP	regulation of blood vessel remodeling	GO:0060312	0.131874	0.879841	3	89	1	14625	BCR
GO:BP	lipoxin biosynthetic process	GO:2001301	0.131874	0.879841	3	89	1	14625	ALOX15
GO:BP	regulation of ovulation	GO:0060278	0.131874	0.879841	3	89	1	14625	GPR149
GO:BP	lipoxin metabolic process	GO:2001300	0.131874	0.879841	3	89	1	14625	ALOX15
GO:BP	negative regulation of synapse assembly	GO:0051964	0.131874	0.879841	3	89	1	14625	EPHA7
GO:BP	ovulation cycle	GO:0042698	0.131874	0.879841	34	89	2	14625	AFP,GPR149
GO:BP	positive regulation of mesenchymal stem cell differentiation	GO:2000741	0.131874	0.879841	3	89	1	14625	SOX5
GO:BP	hematopoietic or lymphoid organ development	GO:0048534	0.131874	0.879841	639	89	9	14625	BCR,DOCK2,IL15,JAM3,MITF,PLCL2,SCIN,SLA-DQB1,TOX
GO:BP	regulation of cell motility	GO:2000145	0.131874	0.879841	639	89	9	14625	BCR,GCSAML,JAM3,MITF,PLCB1,PTPN23,RUFY3,SEMA6D,ZNF609
GO:BP	sequestering of actin monomers	GO:0042989	0.131874	0.879841	3	89	1	14625	SCIN
GO:BP	negative regulation of secretion	GO:0051048	0.131874	0.879841	87	89	3	14625	BCR,NRG1,PRKN
GO:BP	regulation of monocyte extravasation	GO:2000437	0.131874	0.879841	3	89	1	14625	PLCB1
GO:BP	low-density lipoprotein particle mediated signaling	GO:0055096	0.131874	0.879841	3	89	1	14625	CD36
GO:BP	negative regulation of transport	GO:0051051	0.131874	0.879841	247	89	5	14625	BCR,CD36,NRG1,OSTN,PRKN
GO:BP	cortical microtubule organization	GO:0043622	0.131874	0.879841	3	89	1	14625	DLG1
GO:BP	myeloid dendritic cell activation involved in immune response	GO:0002277	0.131874	0.879841	3	89	1	14625	DOCK2
GO:BP	cellular response to interleukin-12	GO:0071349	0.131874	0.879841	3	89	1	14625	PLCB1
GO:BP	head development	GO:0060322	0.131874	0.879841	439	89	7	14625	ARHGAP35,BCR,EPHA7,PDSS2,PLCB1,SEMA6D,TOX
GO:BP	regulation of positive thymic T cell selection	GO:1902232	0.131874	0.879841	3	89	1	14625	TOX
GO:BP	phagocytosis, engulfment	GO:0006911	0.131874	0.879841	31	89	2	14625	ALOX15,CD36
GO:BP	movement of cell or subcellular component	GO:0006928	0.131874	0.879841	1353	89	15	14625	ARHGAP35,BCR,CRPPA,DLG1,DNAH11,EPHA7,GCSAML,JAM3,MITF,PKP2,PLCB1,PTPN23,RUFY3,SEMA6D,ZNF609
GO:BP	cell-substrate adhesion	GO:0031589	0.131874	0.879841	243	89	5	14625	ALOX15,BCR,CD36,CD96,JAM3
GO:BP	Wnt protein secretion	GO:0061355	0.131874	0.879841	3	89	1	14625	PTPN23
GO:BP	positive regulation of MDA-5 signaling pathway	GO:1900245	0.131874	0.879841	3	89	1	14625	ANKRD17
GO:BP	extrathymic T cell differentiation	GO:0033078	0.131874	0.879841	3	89	1	14625	IL15
GO:BP	negative regulation of macromolecule biosynthetic process	GO:0010558	0.131874	0.879841	980	89	12	14625	AEBP2,ATR,CD36,DLG1,GMNN,MITF,NRG1,PHF14,PLCB1,PRKN,TFDP2,WWC2
GO:BP	negative regulation of exosomal secretion	GO:1903542	0.131874	0.879841	3	89	1	14625	PRKN
GO:BP	regulation of Wnt protein secretion	GO:0061356	0.131874	0.879841	3	89	1	14625	PTPN23
GO:BP	glycosylation	GO:0070085	0.131874	0.879841	164	89	4	14625	B3GALT1,CRPPA,IL15,UGGT1
GO:BP	retrograde trans-synaptic signaling by lipid	GO:0098920	0.131874	0.879841	3	89	1	14625	PLCB1
GO:BP	negative regulation of cold-induced thermogenesis	GO:0120163	0.131874	0.879841	32	89	2	14625	IL15,PLCL2
GO:BP	retrograde trans-synaptic signaling by endocannabinoid	GO:0098921	0.131874	0.879841	3	89	1	14625	PLCB1
GO:BP	mitochondrion-derived vesicle mediated transport	GO:0099075	0.131874	0.879841	3	89	1	14625	PRKN
GO:BP	positive regulation of mitochondrial fusion	GO:0010636	0.131874	0.879841	3	89	1	14625	PRKN
GO:BP	mitochondrion to lysosome transport	GO:0099074	0.131874	0.879841	3	89	1	14625	PRKN
GO:BP	negative regulation of integrin activation	GO:0033624	0.131874	0.879841	3	89	1	14625	JAM3
GO:BP	cell junction assembly	GO:0034329	0.131874	0.879841	240	89	5	14625	BCR,DLG1,EPHA7,JAM3,PKP2
GO:BP	B cell selection	GO:0002339	0.131874	0.879841	3	89	1	14625	SLA-DQB1
GO:BP	peripheral B cell selection	GO:0002343	0.131874	0.879841	3	89	1	14625	SLA-DQB1
GO:BP	B cell affinity maturation	GO:0002344	0.131874	0.879841	3	89	1	14625	SLA-DQB1
GO:BP	natural killer cell cytokine production	GO:0002370	0.131874	0.879841	3	89	1	14625	CD96
GO:BP	intralumenal vesicle formation	GO:0070676	0.131874	0.879841	3	89	1	14625	PRKN
GO:BP	negative regulation of leukocyte migration	GO:0002686	0.131874	0.879841	33	89	2	14625	BCR,PLCB1
GO:BP	heterotypic cell-cell adhesion	GO:0034113	0.131874	0.879841	34	89	2	14625	JAM3,PKP2
GO:BP	membrane raft distribution	GO:0031580	0.131874	0.879841	3	89	1	14625	DOCK2
GO:BP	negative regulation of leukocyte mediated immunity	GO:0002704	0.131874	0.879841	32	89	2	14625	BCR,CD96
GO:BP	regulation of natural killer cell cytokine production	GO:0002727	0.131874	0.879841	3	89	1	14625	CD96
GO:BP	regulation of potassium ion import	GO:1903286	0.131874	0.879841	3	89	1	14625	DLG1
GO:BP	organ growth	GO:0035265	0.131874	0.879841	89	89	3	14625	OSTN,RSPO2,WWC2
GO:BP	activation of meiosis	GO:0090427	0.131874	0.879841	3	89	1	14625	PLCB1
GO:BP	negative regulation of neutrophil activation	GO:1902564	0.131874	0.879841	3	89	1	14625	BCR
GO:BP	ERBB3 signaling pathway	GO:0038129	0.131874	0.879841	3	89	1	14625	NRG1
GO:BP	response to external stimulus	GO:0009605	0.131874	0.879841	1498	89	16	14625	ALB,ALOX15,ANKRD17,ARHGAP35,BCR,CD36,CD96,COL11A1,CRPPA,DOCK2,EPHA7,IL15,JAM3,JCHAIN,PRKN,SLA-DQB1
GO:MF	enzyme activator activity	GO:0008047	0.132746	0.876978	455	90	7	14702	ARHGAP35,ARHGEF26,BCR,DOCK2,DOCK3,PLCB1,WDR41
GO:BP	cold-induced thermogenesis	GO:0106106	0.133906	0.873199	92	89	3	14625	CD36,IL15,PLCL2
GO:BP	regulation of cold-induced thermogenesis	GO:0120161	0.133906	0.873199	92	89	3	14625	CD36,IL15,PLCL2
GO:BP	neuron projection development	GO:0031175	0.134588	0.870993	550	89	8	14625	ARHGAP35,CRPPA,EPHA7,OSTN,PRKN,RIMS2,TOX,ZNF804A
GO:BP	cell population proliferation	GO:0008283	0.134822	0.87024	1255	89	14	14625	DLG1,DOCK2,FAM83B,IL15,LIFR,MITF,NRG1,PHF14,PLCL2,SCIN,SOX5,ST18,TOX,ZNF609
GO:BP	negative regulation of synaptic transmission	GO:0050805	0.134822	0.87024	35	89	2	14625	PRKN,SORCS3
GO:BP	cardiac muscle cell action potential	GO:0086001	0.134822	0.87024	35	89	2	14625	DLG1,PKP2
GO:BP	cardiac muscle cell contraction	GO:0086003	0.134822	0.87024	35	89	2	14625	DLG1,PKP2
GO:BP	neuron projection extension	GO:1990138	0.134822	0.87024	93	89	3	14625	OSTN,PRKN,RIMS2
GO:BP	cellular carbohydrate metabolic process	GO:0044262	0.134822	0.87024	167	89	4	14625	GAA,NDST3,PRKN,SLC35B4
GO:BP	positive regulation of protein polymerization	GO:0032273	0.134822	0.87024	93	89	3	14625	ALOX15,DLG1,SCIN
GO:BP	regulation of supramolecular fiber organization	GO:1902903	0.135363	0.868499	254	89	5	14625	ALOX15,ARHGAP35,DLG1,PRKN,SCIN
GO:BP	nervous system process	GO:0050877	0.135363	0.868499	894	89	11	14625	BCR,CD36,COL11A1,DNAH11,FGF12,GAA,JAM3,PLCB1,PRKN,RBFOX1,SORCS3
GO:BP	negative regulation of cellular biosynthetic process	GO:0031327	0.135363	0.868499	1013	89	12	14625	AEBP2,ATR,CD36,DLG1,GMNN,MITF,NRG1,PHF14,PLCB1,PRKN,TFDP2,WWC2
GO:BP	heart development	GO:0007507	0.135363	0.868499	348	89	6	14625	COL11A1,DNAH11,GAA,NRG1,PKP2,XIRP2
GO:BP	growth	GO:0040007	0.135363	0.868499	554	89	8	14625	EPHA7,GPR149,OSTN,PLCB1,PRKN,RIMS2,RSPO2,WWC2
GO:BP	regulation of growth	GO:0040008	0.135833	0.866995	349	89	6	14625	EPHA7,OSTN,PLCB1,PRKN,RIMS2,WWC2
GO:MF	minor groove of adenine-thymine-rich DNA binding	GO:0003680	0.137271	0.862423	4	90	1	14702	LIN54
GO:MF	[heparan sulfate]-glucosamine N-sulfotransferase activity	GO:0015016	0.137271	0.862423	4	90	1	14702	NDST3
GO:MF	non-membrane spanning protein tyrosine phosphatase activity	GO:0004726	0.137271	0.862423	4	90	1	14702	PTPN4
GO:MF	GPI-linked ephrin receptor activity	GO:0005004	0.137271	0.862423	4	90	1	14702	EPHA7
GO:MF	ciliary neurotrophic factor receptor activity	GO:0004897	0.137271	0.862423	4	90	1	14702	LIFR
GO:MF	MutSalpha complex binding	GO:0032407	0.137271	0.862423	4	90	1	14702	ATR
GO:MF	phosphatidylinositol-4,5-bisphosphate binding	GO:0005546	0.141238	0.850048	41	90	2	14702	ALOX15,PLCB1
GO:MF	enzyme regulator activity	GO:0030234	0.141238	0.850048	581	90	8	14702	ARHGAP35,ARHGEF26,BCR,DOCK2,DOCK3,PLCB1,PPP1R1C,WDR41
GO:MF	binding	GO:0005488	0.141238	0.850048	10344	90	72	14702	ABCB5,AEBP2,ALB,ALOX15,ANKRD17,ARHGAP35,ARHGEF26,ARL15,ATR,CA10,CAMKMT,CD36,CDH7,CRPPA,CYP2C42,DLG1,DNAH11,DOCK2,DOCK3,DZIP3,EIF4G3,EPHA7,FAM83B,FGF12,GAA,GMNN,GRK7,HFM1,IL15,JAM3,JCHAIN,KHDRBS2,LARS2,LIFR,LIN54,LRRIQ3,MITF,NCAM2,NNT,NRG1,OSTN,PARP12,PDSS2,PEX5L,PKP2,PLCB1,PLCL2,PRKN,PTPN4,PTPN23,RALYL,RBFOX1,RIMS2,RSPO2,RUFY3,SCIN,SEMA6D,SLA-DQB1,SORCS3,SOX5,ST18,STK38,TBC1D9,TFDP2,TMPRSS9,TOX,U…
GO:BP	blood circulation	GO:0008015	0.141917	0.847966	258	89	5	14625	ARHGAP35,BCR,DLG1,GAA,PKP2
GO:BP	regulation of locomotion	GO:0040012	0.143683	0.842593	672	89	9	14625	BCR,GCSAML,JAM3,MITF,PLCB1,PTPN23,RUFY3,SEMA6D,ZNF609
GO:BP	cellular response to toxic substance	GO:0097237	0.145024	0.838561	37	89	2	14625	CD36,PRKN
GO:BP	neuron projection morphogenesis	GO:0048812	0.145024	0.838561	355	89	6	14625	ARHGAP35,CRPPA,EPHA7,OSTN,PRKN,RIMS2
GO:BP	negative regulation of RNA metabolic process	GO:0051253	0.145024	0.838561	907	89	11	14625	AEBP2,CD36,DLG1,GMNN,MITF,NRG1,PHF14,PLCB1,PRKN,TFDP2,WWC2
GO:BP	striated muscle contraction	GO:0006941	0.145024	0.838561	97	89	3	14625	DLG1,GAA,PKP2
GO:BP	generation of neurons	GO:0048699	0.145024	0.838561	907	89	11	14625	ARHGAP35,CRPPA,EPHA7,OSTN,PRKN,RIMS2,RSPO2,SOX5,TOX,ZNF609,ZNF804A
GO:BP	regulation of cytoskeleton organization	GO:0051493	0.145024	0.838561	356	89	6	14625	ALOX15,ARHGAP35,DLG1,JAM3,PRKN,SCIN
GO:BP	negative regulation of biosynthetic process	GO:0009890	0.145359	0.837558	1028	89	12	14625	AEBP2,ATR,CD36,DLG1,GMNN,MITF,NRG1,PHF14,PLCB1,PRKN,TFDP2,WWC2
GO:BP	response to diacyl bacterial lipopeptide	GO:0071724	0.145484	0.837184	4	89	1	14625	CD36
GO:BP	cellular response to diacyl bacterial lipopeptide	GO:0071726	0.145484	0.837184	4	89	1	14625	CD36
GO:BP	positive regulation of developmental growth	GO:0048639	0.145484	0.837184	100	89	3	14625	PLCB1,PRKN,RIMS2
GO:BP	cellular component assembly	GO:0022607	0.145484	0.837184	1795	89	18	14625	ALOX15,ARHGAP35,ARHGEF26,ATR,BCR,CD36,DLG1,EPHA7,GMNN,JAM3,JCHAIN,MITF,NRG1,PKP2,PRKN,PTPN23,SCIN,SNRPG
GO:BP	asymmetric neuroblast division	GO:0055059	0.145484	0.837184	4	89	1	14625	SOX5
GO:BP	cellular response to cytokine stimulus	GO:0071345	0.145484	0.837184	468	89	7	14625	ALOX15,IL15,LIFR,PLCB1,PRKN,SLA-DQB1,ST18
GO:BP	positive regulation of I-kappaB kinase/NF-kappaB signaling	GO:0043123	0.145484	0.837184	100	89	3	14625	ANKRD17,CD36,PRKN
GO:BP	cardiac muscle cell-cardiac muscle cell adhesion	GO:0086042	0.145484	0.837184	4	89	1	14625	PKP2
GO:BP	negative regulation of respiratory burst	GO:0060268	0.145484	0.837184	4	89	1	14625	BCR
GO:BP	positive regulation of cysteine-type endopeptidase activity involved in apoptotic signaling pathway	GO:2001269	0.145484	0.837184	4	89	1	14625	ST18
GO:BP	positive regulation of natural killer cell proliferation	GO:0032819	0.145484	0.837184	4	89	1	14625	IL15
GO:BP	lymphocyte differentiation	GO:0030098	0.145484	0.837184	263	89	5	14625	DOCK2,IL15,PLCL2,SLA-DQB1,TOX
GO:BP	bundle of His cell-Purkinje myocyte adhesion involved in cell communication	GO:0086073	0.145484	0.837184	4	89	1	14625	PKP2
GO:BP	retrograde trans-synaptic signaling	GO:0098917	0.145484	0.837184	4	89	1	14625	PLCB1
GO:BP	protein linear polyubiquitination	GO:0097039	0.145484	0.837184	4	89	1	14625	PRKN
GO:BP	immune system development	GO:0002520	0.145484	0.837184	685	89	9	14625	BCR,DOCK2,IL15,JAM3,MITF,PLCL2,SCIN,SLA-DQB1,TOX
GO:BP	desmosome assembly	GO:0002159	0.145484	0.837184	4	89	1	14625	PKP2
GO:BP	regulation of adherens junction organization	GO:1903391	0.145484	0.837184	4	89	1	14625	PTPN23
GO:BP	regulation of cellular component organization	GO:0051128	0.145484	0.837184	1534	89	16	14625	ALOX15,ARHGAP35,ATR,CD36,DLG1,EPHA7,JAM3,NRG1,OSTN,PLCB1,PRKN,PTPN23,RIMS2,SCIN,TOX,ZNF804A
GO:BP	B-1 B cell differentiation	GO:0001923	0.145484	0.837184	4	89	1	14625	PLCL2
GO:BP	egg activation	GO:0007343	0.145484	0.837184	4	89	1	14625	PLCB1
GO:BP	adaptive thermogenesis	GO:1990845	0.145484	0.837184	98	89	3	14625	CD36,IL15,PLCL2
GO:BP	membrane raft localization	GO:0051665	0.145484	0.837184	4	89	1	14625	DOCK2
GO:BP	plasma membrane bounded cell projection morphogenesis	GO:0120039	0.145484	0.837184	366	89	6	14625	ARHGAP35,CRPPA,EPHA7,OSTN,PRKN,RIMS2
GO:BP	trans-synaptic signaling by lipid	GO:0099541	0.145484	0.837184	4	89	1	14625	PLCB1
GO:BP	regulation of removal of superoxide radicals	GO:2000121	0.145484	0.837184	4	89	1	14625	CD36
GO:BP	positive regulation of neurotransmitter uptake	GO:0051582	0.145484	0.837184	4	89	1	14625	PRKN
GO:BP	plasma membrane invagination	GO:0099024	0.145484	0.837184	39	89	2	14625	ALOX15,CD36
GO:BP	hematopoietic stem cell migration to bone marrow	GO:0097241	0.145484	0.837184	4	89	1	14625	JAM3
GO:BP	cell development	GO:0048468	0.145484	0.837184	1282	89	14	14625	ARHGAP35,ARHGEF26,COL11A1,CRPPA,EPHA7,GPR149,IL15,JAM3,OSTN,PLCB1,PRKN,RIMS2,TOX,ZNF804A
GO:BP	maintenance of animal organ identity	GO:0048496	0.145484	0.837184	4	89	1	14625	PKP2
GO:BP	trans-synaptic signaling by endocannabinoid	GO:0099542	0.145484	0.837184	4	89	1	14625	PLCB1
GO:BP	leukemia inhibitory factor signaling pathway	GO:0048861	0.145484	0.837184	4	89	1	14625	LIFR
GO:BP	heparan sulfate proteoglycan biosynthetic process, polysaccharide chain biosynthetic process	GO:0015014	0.145484	0.837184	4	89	1	14625	NDST3
GO:BP	oncostatin-M-mediated signaling pathway	GO:0038165	0.145484	0.837184	4	89	1	14625	LIFR
GO:BP	response to stilbenoid	GO:0035634	0.145484	0.837184	4	89	1	14625	CD36
GO:BP	regulation of glucokinase activity	GO:0033131	0.145484	0.837184	4	89	1	14625	PRKN
GO:BP	mesenchymal cell proliferation involved in lung development	GO:0060916	0.145484	0.837184	4	89	1	14625	PHF14
GO:BP	acylglycerol transport	GO:0034196	0.145484	0.837184	4	89	1	14625	CD36
GO:BP	lung growth	GO:0060437	0.145484	0.837184	4	89	1	14625	RSPO2
GO:BP	triglyceride transport	GO:0034197	0.145484	0.837184	4	89	1	14625	CD36
GO:BP	cell-cell recognition	GO:0009988	0.14679	0.833302	40	89	2	14625	DLG1,DOCK2
GO:BP	interleukin-12 production	GO:0032615	0.14679	0.833302	40	89	2	14625	CD36,PLCB1
GO:BP	cell surface receptor signaling pathway	GO:0007166	0.14679	0.833302	1686	89	17	14625	AFP,CD36,EPHA7,FAM83B,FGF12,GCSAML,IL15,LIFR,MITF,NRG1,OSTN,PHF14,PLCB1,PLCL2,PRKN,RSPO2,ST18
GO:BP	regulation of interleukin-12 production	GO:0032655	0.14679	0.833302	40	89	2	14625	CD36,PLCB1
GO:BP	cell projection morphogenesis	GO:0048858	0.147	0.832683	368	89	6	14625	ARHGAP35,CRPPA,EPHA7,OSTN,PRKN,RIMS2
GO:MF	hydrolase activity, acting on ester bonds	GO:0016788	0.149494	0.825375	590	90	8	14702	INPP4B,LARS2,NDST3,PDE1A,PLCB1,PLCL2,PTPN4,PTPN23
GO:BP	cognition	GO:0050890	0.150699	0.821888	183	89	4	14625	DNAH11,PLCB1,PRKN,SORCS3
GO:BP	lymphocyte proliferation	GO:0046651	0.150699	0.821888	183	89	4	14625	DLG1,DOCK2,IL15,PLCL2
GO:MF	axon guidance receptor activity	GO:0008046	0.151581	0.819355	5	90	1	14702	EPHA7
GO:MF	macrolide binding	GO:0005527	0.151581	0.819355	5	90	1	14702	ALB
GO:MF	UDP-galactose:beta-N-acetylglucosamine beta-1,3-galactosyltransferase activity	GO:0008499	0.151581	0.819355	5	90	1	14702	B3GALT1
GO:MF	T cell receptor binding	GO:0042608	0.151581	0.819355	5	90	1	14702	DOCK2
GO:MF	ciliary neurotrophic factor receptor binding	GO:0005127	0.151581	0.819355	5	90	1	14702	LIFR
GO:CC	cell-cell contact zone	GO:0044291	0.152058	0.81799	42	73	2	14548	JAM3,PKP2
GO:BP	regulation of cardiac muscle contraction	GO:0055117	0.152164	0.817688	41	89	2	14625	DLG1,PKP2
GO:BP	regulation of ERK1 and ERK2 cascade	GO:0070372	0.15258	0.816503	184	89	4	14625	ALOX15,CD36,DLG1,EPHA7
GO:BP	positive regulation of cellular process	GO:0048522	0.153207	0.81472	3677	89	31	14625	ALOX15,ANKRD17,ARHGAP35,ATR,BCR,CD36,DLG1,DOCK2,EPHA7,HTATIP2,IL15,JAM3,LIFR,MITF,NRG1,PLCB1,PRKN,PTPN23,RIMS2,RSPO2,RUFY3,SCIN,SEMA6D,SLA-DQB1,SOX5,ST18,TFDP2,TOX,WIF1,ZNF609,ZNF804A
GO:BP	vascular process in circulatory system	GO:0003018	0.153467	0.813985	105	89	3	14625	ARHGAP35,BCR,CD36
GO:BP	mononuclear cell proliferation	GO:0032943	0.154083	0.812245	185	89	4	14625	DLG1,DOCK2,IL15,PLCL2
GO:BP	cellular response to bacterial lipoprotein	GO:0071220	0.156329	0.80596	5	89	1	14625	CD36
GO:BP	cellular response to bacterial lipopeptide	GO:0071221	0.156329	0.80596	5	89	1	14625	CD36
GO:BP	regulation of mesenchymal stem cell differentiation	GO:2000739	0.156329	0.80596	5	89	1	14625	SOX5
GO:BP	regulation of actin filament polymerization	GO:0030833	0.156329	0.80596	109	89	3	14625	ALOX15,DLG1,SCIN
GO:BP	aggresome assembly	GO:0070842	0.156329	0.80596	5	89	1	14625	PRKN
GO:BP	regulation of platelet-derived growth factor receptor-alpha signaling pathway	GO:2000583	0.156329	0.80596	5	89	1	14625	PHF14
GO:BP	protein-containing complex subunit organization	GO:0043933	0.156329	0.80596	1070	89	12	14625	ALOX15,ATR,CD36,DLG1,GMNN,JAM3,JCHAIN,MITF,NRG1,PRKN,SCIN,SNRPG
GO:BP	protein polymerization	GO:0051258	0.156329	0.80596	192	89	4	14625	ALOX15,DLG1,PRKN,SCIN
GO:BP	negative regulation of B cell receptor signaling pathway	GO:0050859	0.156329	0.80596	5	89	1	14625	PLCL2
GO:BP	establishment or maintenance of cytoskeleton polarity	GO:0030952	0.156329	0.80596	5	89	1	14625	ARHGAP35
GO:BP	molybdopterin cofactor metabolic process	GO:0043545	0.156329	0.80596	5	89	1	14625	MOCS2
GO:BP	B cell receptor signaling pathway	GO:0050853	0.156329	0.80596	43	89	2	14625	GCSAML,PLCL2
GO:BP	regulation of antigen receptor-mediated signaling pathway	GO:0050854	0.156329	0.80596	42	89	2	14625	GCSAML,PLCL2
GO:BP	negative regulation of oxidative stress-induced neuron intrinsic apoptotic signaling pathway	GO:1903377	0.156329	0.80596	5	89	1	14625	PRKN
GO:BP	actin filament organization	GO:0007015	0.156329	0.80596	279	89	5	14625	ALOX15,ARHGAP35,DLG1,PRKN,SCIN
GO:BP	circulatory system development	GO:0072359	0.156329	0.80596	712	89	9	14625	ANKRD17,COL11A1,DNAH11,GAA,HTATIP2,JAM3,NRG1,PKP2,XIRP2
GO:BP	regulation of cell-cell adhesion	GO:0022407	0.156329	0.80596	279	89	5	14625	DLG1,EPHA7,IL15,PTPN23,SLA-DQB1
GO:BP	regulation of neutrophil degranulation	GO:0043313	0.156329	0.80596	5	89	1	14625	BCR
GO:BP	positive regulation of macrophage cytokine production	GO:0060907	0.156329	0.80596	5	89	1	14625	CD36
GO:BP	positive regulation of early endosome to late endosome transport	GO:2000643	0.156329	0.80596	5	89	1	14625	PTPN23
GO:BP	negative regulation of collateral sprouting	GO:0048671	0.156329	0.80596	5	89	1	14625	EPHA7
GO:BP	regulation of hexokinase activity	GO:1903299	0.156329	0.80596	5	89	1	14625	PRKN
GO:BP	response to interleukin-12	GO:0070671	0.156329	0.80596	5	89	1	14625	PLCB1
GO:BP	galactosylceramide biosynthetic process	GO:0006682	0.156329	0.80596	5	89	1	14625	B3GALT1
GO:BP	Mo-molybdopterin cofactor biosynthetic process	GO:0006777	0.156329	0.80596	5	89	1	14625	MOCS2
GO:BP	lipid transport across blood-brain barrier	GO:1990379	0.156329	0.80596	5	89	1	14625	CD36
GO:BP	temperature homeostasis	GO:0001659	0.156329	0.80596	110	89	3	14625	CD36,IL15,PLCL2
GO:BP	negative regulation of developmental process	GO:0051093	0.156329	0.80596	602	89	8	14625	ANKRD17,BCR,EPHA7,OSTN,PHF14,PKP2,RSPO2,WWC2
GO:BP	parkin-mediated stimulation of mitophagy in response to mitochondrial depolarization	GO:0061734	0.156329	0.80596	5	89	1	14625	PRKN
GO:BP	positive regulation of NLRP3 inflammasome complex assembly	GO:1900227	0.156329	0.80596	5	89	1	14625	CD36
GO:BP	prosthetic group metabolic process	GO:0051189	0.156329	0.80596	5	89	1	14625	MOCS2
GO:BP	regulation of natural killer cell proliferation	GO:0032817	0.156329	0.80596	5	89	1	14625	IL15
GO:BP	telomerase holoenzyme complex assembly	GO:1905323	0.156329	0.80596	5	89	1	14625	ATR
GO:BP	carbohydrate derivative biosynthetic process	GO:1901137	0.156329	0.80596	380	89	6	14625	B3GALT1,CRPPA,IL15,NDST3,PLCB1,UGGT1
GO:BP	resolution of meiotic recombination intermediates	GO:0000712	0.156329	0.80596	5	89	1	14625	HFM1
GO:BP	B cell proliferation involved in immune response	GO:0002322	0.156329	0.80596	5	89	1	14625	PLCL2
GO:BP	positive regulation of DNA demethylation	GO:1901537	0.156329	0.80596	5	89	1	14625	TOX
GO:BP	cell part morphogenesis	GO:0032990	0.156329	0.80596	383	89	6	14625	ARHGAP35,CRPPA,EPHA7,OSTN,PRKN,RIMS2
GO:BP	ciliary neurotrophic factor-mediated signaling pathway	GO:0070120	0.156329	0.80596	5	89	1	14625	LIFR
GO:BP	G1/S transition of mitotic cell cycle	GO:0000082	0.156329	0.80596	106	89	3	14625	ANKRD17,DLG1,PLCB1
GO:BP	MAPK cascade	GO:0000165	0.156329	0.80596	486	89	7	14625	ALOX15,CD36,DLG1,EPHA7,NRG1,PLCB1,STK38
GO:BP	Mo-molybdopterin cofactor metabolic process	GO:0019720	0.156329	0.80596	5	89	1	14625	MOCS2
GO:BP	amyloid-beta clearance by cellular catabolic process	GO:0150094	0.156329	0.80596	5	89	1	14625	CD36
GO:BP	response to bacterial lipopeptide	GO:0070339	0.156329	0.80596	5	89	1	14625	CD36
GO:BP	regulation of spontaneous synaptic transmission	GO:0150003	0.156329	0.80596	5	89	1	14625	PRKN
GO:BP	regulation of heart contraction	GO:0008016	0.156329	0.80596	109	89	3	14625	DLG1,GAA,PKP2
GO:BP	galactolipid biosynthetic process	GO:0019375	0.156329	0.80596	5	89	1	14625	B3GALT1
GO:BP	monocyte extravasation	GO:0035696	0.156329	0.80596	5	89	1	14625	PLCB1
GO:BP	tendon development	GO:0035989	0.156329	0.80596	5	89	1	14625	COL11A1
GO:BP	regulation of protein glycosylation	GO:0060049	0.156329	0.80596	5	89	1	14625	IL15
GO:CC	myelin sheath abaxonal region	GO:0035748	0.156365	0.80586	4	73	1	14548	DLG1
GO:BP	membrane invagination	GO:0010324	0.158809	0.799124	45	89	2	14625	ALOX15,CD36
GO:MF	pentosyltransferase activity	GO:0016763	0.159512	0.797208	46	90	2	14702	PARP8,PARP12
GO:BP	leukocyte differentiation	GO:0002521	0.159987	0.795915	388	89	6	14625	DOCK2,IL15,MITF,PLCL2,SLA-DQB1,TOX
GO:MF	immunoglobulin binding	GO:0019865	0.160231	0.795255	7	90	1	14702	JCHAIN
GO:MF	fatty acid transmembrane transporter activity	GO:0015245	0.160231	0.795255	7	90	1	14702	CD36
GO:MF	kinase binding	GO:0019900	0.160231	0.795255	504	90	7	14702	DLG1,FAM83B,PKP2,PRKN,PTPN23,STK38,WWC2
GO:MF	catalytic activity	GO:0003824	0.160231	0.795255	4634	90	37	14702	AHCYL2,ALOX15,ARHGAP35,ATR,B3GALT1,BCR,CA10,CAMKMT,CRPPA,CYP2C42,DNAH11,DZIP3,EPHA7,FAXC,GAA,GK5,GRK7,HTATIP2,INPP4B,LARS2,MOCS2,NDST3,NNT,PARP8,PARP12,PCYOX1,PDE1A,PDSS2,PLCB1,PLCL2,PRKN,PTPN4,PTPN23,STK38,TGS1,TMPRSS9,UGGT1
GO:MF	3',5'-cyclic-GMP phosphodiesterase activity	GO:0047555	0.160231	0.795255	7	90	1	14702	PDE1A
GO:MF	GABA receptor binding	GO:0050811	0.160231	0.795255	7	90	1	14702	PLCL2
GO:MF	peptidoglycan binding	GO:0042834	0.160231	0.795255	7	90	1	14702	JCHAIN
GO:MF	ligand-gated ion channel activity	GO:0015276	0.160231	0.795255	118	90	3	14702	GRIA4,GRIK1,PEX5L
GO:MF	pyrimidine nucleotide-sugar transmembrane transporter activity	GO:0015165	0.160231	0.795255	6	90	1	14702	SLC35B4
GO:MF	protein serine/threonine kinase activity	GO:0004674	0.160231	0.795255	300	90	5	14702	ATR,BCR,GRK7,HTATIP2,STK38
GO:MF	cytidylyltransferase activity	GO:0070567	0.160231	0.795255	7	90	1	14702	CRPPA
GO:MF	beta-1,3-galactosyltransferase activity	GO:0048531	0.160231	0.795255	7	90	1	14702	B3GALT1
GO:MF	MutLalpha complex binding	GO:0032405	0.160231	0.795255	6	90	1	14702	ATR
GO:MF	nucleotide-sugar transmembrane transporter activity	GO:0005338	0.160231	0.795255	7	90	1	14702	SLC35B4
GO:MF	peptide antigen binding	GO:0042605	0.160231	0.795255	6	90	1	14702	SLA-DQB1
GO:MF	transmitter-gated ion channel activity	GO:0022824	0.160231	0.795255	50	90	2	14702	GRIA4,GRIK1
GO:MF	ligand-gated channel activity	GO:0022834	0.160231	0.795255	118	90	3	14702	GRIA4,GRIK1,PEX5L
GO:MF	low-density lipoprotein particle receptor activity	GO:0005041	0.160231	0.795255	6	90	1	14702	CD36
GO:MF	hydrolase activity, acting on ether bonds	GO:0016801	0.160231	0.795255	7	90	1	14702	AHCYL2
GO:MF	phosphatidylinositol phosphate 4-phosphatase activity	GO:0034596	0.160231	0.795255	7	90	1	14702	INPP4B
GO:MF	glucosidase activity	GO:0015926	0.160231	0.795255	7	90	1	14702	GAA
GO:MF	G protein-coupled receptor kinase activity	GO:0004703	0.160231	0.795255	7	90	1	14702	GRK7
GO:MF	high-density lipoprotein particle binding	GO:0008035	0.160231	0.795255	7	90	1	14702	CD36
GO:MF	transmitter-gated channel activity	GO:0022835	0.160231	0.795255	50	90	2	14702	GRIA4,GRIK1
GO:BP	cellular protein-containing complex assembly	GO:0034622	0.1604	0.794795	606	89	8	14625	ALOX15,ATR,CD36,DLG1,GMNN,PRKN,SCIN,SNRPG
GO:BP	positive regulation of cell adhesion	GO:0045785	0.162396	0.789424	289	89	5	14625	ALOX15,CD36,IL15,PTPN23,SLA-DQB1
GO:BP	ERK1 and ERK2 cascade	GO:0070371	0.162683	0.788657	196	89	4	14625	ALOX15,CD36,DLG1,EPHA7
GO:BP	protein O-linked glycosylation	GO:0006493	0.163211	0.787251	46	89	2	14625	CRPPA,IL15
GO:BP	regulation of signal transduction by p53 class mediator	GO:1901796	0.163211	0.787251	46	89	2	14625	ATR,PRKN
GO:BP	positive regulation of antigen processing and presentation	GO:0002579	0.164175	0.784693	6	89	1	14625	SLA-DQB1
GO:BP	negative regulation of synapse organization	GO:1905809	0.164175	0.784693	6	89	1	14625	EPHA7
GO:BP	negative regulation of natural killer cell mediated immunity	GO:0002716	0.164175	0.784693	6	89	1	14625	CD96
GO:BP	regulation of neutrophil activation	GO:1902563	0.164175	0.784693	6	89	1	14625	BCR
GO:BP	transmembrane receptor protein tyrosine kinase signaling pathway	GO:0007169	0.164175	0.784693	400	89	6	14625	EPHA7,FAM83B,FGF12,NRG1,PHF14,PLCB1
GO:BP	galactosylceramide metabolic process	GO:0006681	0.164175	0.784693	6	89	1	14625	B3GALT1
GO:BP	dopamine uptake involved in synaptic transmission	GO:0051583	0.164175	0.784693	6	89	1	14625	PRKN
GO:BP	intermediate filament bundle assembly	GO:0045110	0.164175	0.784693	6	89	1	14625	PKP2
GO:BP	negative regulation of nucleobase-containing compound metabolic process	GO:0045934	0.164175	0.784693	976	89	11	14625	AEBP2,CD36,DLG1,GMNN,MITF,NRG1,PHF14,PLCB1,PRKN,TFDP2,WWC2
GO:BP	glycosylceramide biosynthetic process	GO:0046476	0.164175	0.784693	6	89	1	14625	B3GALT1
GO:BP	cellular ketone metabolic process	GO:0042180	0.164175	0.784693	119	89	3	14625	AFP,FAXC,PDSS2
GO:BP	leukocyte proliferation	GO:0070661	0.164175	0.784693	201	89	4	14625	DLG1,DOCK2,IL15,PLCL2
GO:BP	glucan catabolic process	GO:0009251	0.164175	0.784693	6	89	1	14625	GAA
GO:BP	positive regulation of membrane invagination	GO:1905155	0.164175	0.784693	6	89	1	14625	CD36
GO:BP	G protein-coupled acetylcholine receptor signaling pathway	GO:0007213	0.164175	0.784693	6	89	1	14625	PLCB1
GO:BP	olefinic compound metabolic process	GO:0120254	0.164175	0.784693	48	89	2	14625	AFP,ALOX15
GO:BP	cellular response to oxidised low-density lipoprotein particle stimulus	GO:0140052	0.164175	0.784693	6	89	1	14625	CD36
GO:BP	epithelial cilium movement involved in determination of left/right asymmetry	GO:0060287	0.164175	0.784693	6	89	1	14625	DNAH11
GO:BP	platelet-derived growth factor receptor-alpha signaling pathway	GO:0035790	0.164175	0.784693	6	89	1	14625	PHF14
GO:BP	catecholamine uptake involved in synaptic transmission	GO:0051934	0.164175	0.784693	6	89	1	14625	PRKN
GO:BP	negative regulation of neurotransmitter secretion	GO:0046929	0.164175	0.784693	6	89	1	14625	PRKN
GO:BP	response to bacterial lipoprotein	GO:0032493	0.164175	0.784693	6	89	1	14625	CD36
GO:BP	actin-mediated cell contraction	GO:0070252	0.164175	0.784693	48	89	2	14625	DLG1,PKP2
GO:BP	positive regulation of phagocytosis, engulfment	GO:0060100	0.164175	0.784693	6	89	1	14625	CD36
GO:BP	positive regulation of respiratory burst	GO:0060267	0.164175	0.784693	6	89	1	14625	JCHAIN
GO:BP	sensory organ development	GO:0007423	0.164175	0.784693	399	89	6	14625	ABCB5,ARHGAP35,BCR,COL11A1,DLG1,MITF
GO:BP	behavior	GO:0007610	0.164175	0.784693	397	89	6	14625	DNAH11,FGF12,GAA,PLCB1,PRKN,SORCS3
GO:BP	adaptive immune response	GO:0002250	0.164175	0.784693	201	89	4	14625	ALOX15,JAM3,JCHAIN,SLA-DQB1
GO:BP	CD4-positive, CD25-positive, alpha-beta regulatory T cell differentiation	GO:0002361	0.164175	0.784693	6	89	1	14625	TOX
GO:BP	pyrimidine nucleotide-sugar transmembrane transport	GO:0090481	0.164175	0.784693	6	89	1	14625	SLC35B4
GO:BP	positive regulation of tumor necrosis factor-mediated signaling pathway	GO:1903265	0.164175	0.784693	6	89	1	14625	PRKN
GO:BP	natural killer cell activation	GO:0030101	0.164175	0.784693	47	89	2	14625	IL15,TOX
GO:BP	regulation of potassium ion export across plasma membrane	GO:1903764	0.164175	0.784693	6	89	1	14625	DLG1
GO:BP	long-chain fatty acid import across plasma membrane	GO:0015911	0.164175	0.784693	6	89	1	14625	CD36
GO:BP	NK T cell proliferation	GO:0001866	0.164175	0.784693	6	89	1	14625	IL15
GO:BP	endothelial cell development	GO:0001885	0.164175	0.784693	47	89	2	14625	ARHGEF26,PLCB1
GO:BP	free ubiquitin chain polymerization	GO:0010994	0.164175	0.784693	6	89	1	14625	PRKN
GO:BP	actin filament polymerization	GO:0030041	0.164175	0.784693	118	89	3	14625	ALOX15,DLG1,SCIN
GO:BP	negative regulation of immune response	GO:0050777	0.164175	0.784693	115	89	3	14625	ALOX15,BCR,CD96
GO:BP	regulation of exocytosis	GO:0017157	0.164175	0.784693	114	89	3	14625	BCR,PRKN,RIMS2
GO:BP	endocardial cell differentiation	GO:0060956	0.164175	0.784693	6	89	1	14625	NRG1
GO:BP	mammalian oogenesis stage	GO:0022605	0.164175	0.784693	6	89	1	14625	GPR149
GO:BP	cell cycle G1/S phase transition	GO:0044843	0.164175	0.784693	118	89	3	14625	ANKRD17,DLG1,PLCB1
GO:BP	negative regulation of p38MAPK cascade	GO:1903753	0.164175	0.784693	6	89	1	14625	DLG1
GO:BP	antigen processing and presentation of exogenous peptide antigen via MHC class II	GO:0019886	0.164175	0.784693	6	89	1	14625	SLA-DQB1
GO:BP	negative regulation by host of viral genome replication	GO:0044828	0.164175	0.784693	6	89	1	14625	PRKN
GO:BP	cardiac endothelial cell differentiation	GO:0003348	0.164175	0.784693	6	89	1	14625	NRG1
GO:BP	spontaneous neurotransmitter secretion	GO:0061669	0.164175	0.784693	6	89	1	14625	PRKN
GO:BP	establishment of centrosome localization	GO:0051660	0.164175	0.784693	6	89	1	14625	DLG1
GO:BP	mononuclear cell differentiation	GO:1903131	0.164175	0.784693	296	89	5	14625	DOCK2,IL15,PLCL2,SLA-DQB1,TOX
GO:BP	regulation of MDA-5 signaling pathway	GO:0039533	0.164175	0.784693	6	89	1	14625	ANKRD17
GO:BP	linoleic acid metabolic process	GO:0043651	0.164175	0.784693	6	89	1	14625	ALOX15
GO:BP	glycogen catabolic process	GO:0005980	0.164175	0.784693	6	89	1	14625	GAA
GO:BP	cellular response to interleukin-1	GO:0071347	0.164175	0.784693	48	89	2	14625	PLCB1,ST18
GO:BP	proteoglycan metabolic process	GO:0006029	0.164175	0.784693	48	89	2	14625	COL11A1,NDST3
GO:BP	trachea cartilage development	GO:0060534	0.164175	0.784693	6	89	1	14625	RSPO2
GO:MF	mitogen-activated protein kinase kinase binding	GO:0031434	0.165106	0.782236	8	90	1	14702	DLG1
GO:MF	intracellular cyclic nucleotide activated cation channel activity	GO:0005221	0.165106	0.782236	8	90	1	14702	PEX5L
GO:MF	mismatch repair complex binding	GO:0032404	0.165106	0.782236	8	90	1	14702	ATR
GO:MF	protein binding	GO:0005515	0.165106	0.782236	6623	90	49	14702	ALB,ALOX15,ANKRD17,ARHGEF26,ATR,CAMKMT,CD36,CRPPA,DLG1,DOCK2,DOCK3,DZIP3,EIF4G3,EPHA7,FAM83B,FGF12,GMNN,IL15,JAM3,JCHAIN,LIFR,LRRIQ3,MITF,NCAM2,NRG1,OSTN,PDSS2,PEX5L,PKP2,PLCB1,PLCL2,PRKN,PTPN4,PTPN23,RALYL,RBFOX1,RIMS2,RSPO2,SCIN,SEMA6D,SLA-DQB1,SORCS3,STK38,TFDP2,TMPRSS9,UGGT1,WDR41,WWC2,XIRP2
GO:MF	phosphatidylinositol 3-kinase regulatory subunit binding	GO:0036312	0.165106	0.782236	8	90	1	14702	FAM83B
GO:MF	lamin binding	GO:0005521	0.165106	0.782236	8	90	1	14702	PLCB1
GO:MF	phosphatidylinositol bisphosphate binding	GO:1902936	0.165106	0.782236	56	90	2	14702	ALOX15,PLCB1
GO:MF	cyclic nucleotide-gated ion channel activity	GO:0043855	0.165106	0.782236	8	90	1	14702	PEX5L
GO:MF	glycosyltransferase activity	GO:0016757	0.165106	0.782236	222	90	4	14702	B3GALT1,PARP8,PARP12,UGGT1
GO:MF	peptide binding	GO:0042277	0.165106	0.782236	129	90	3	14702	CD36,PEX5L,SLA-DQB1
GO:MF	structural constituent of postsynapse	GO:0099186	0.165106	0.782236	8	90	1	14702	DLG1
GO:BP	maintenance of location	GO:0051235	0.165705	0.780665	205	89	4	14625	ALB,CD36,GAA,SCIN
GO:BP	regulation of Rho protein signal transduction	GO:0035023	0.16877	0.772706	50	89	2	14625	ARHGAP35,BCR
GO:CC	asymmetric synapse	GO:0032279	0.169439	0.770988	121	73	3	14548	BCR,DLG1,SORCS3
GO:CC	postsynaptic density	GO:0014069	0.169439	0.770988	121	73	3	14548	BCR,DLG1,SORCS3
GO:CC	U7 snRNP	GO:0005683	0.170116	0.769256	5	73	1	14548	SNRPG
GO:CC	nuclear stress granule	GO:0097165	0.170116	0.769256	5	73	1	14548	RBFOX1
GO:CC	synapse	GO:0045202	0.170116	0.769256	575	73	7	14548	BCR,DLG1,EPHA7,PLCB1,RIMS2,SORCS3,ZNF804A
GO:BP	antral ovarian follicle growth	GO:0001547	0.170554	0.768137	7	89	1	14625	GPR149
GO:BP	MDA-5 signaling pathway	GO:0039530	0.170554	0.768137	7	89	1	14625	ANKRD17
GO:BP	ovulation from ovarian follicle	GO:0001542	0.170554	0.768137	7	89	1	14625	AFP
GO:BP	positive regulation of mitotic cell cycle phase transition	GO:1901992	0.170554	0.768137	51	89	2	14625	ANKRD17,PLCB1
GO:BP	negative regulation of myeloid leukocyte mediated immunity	GO:0002887	0.170554	0.768137	7	89	1	14625	BCR
GO:BP	establishment of lymphocyte polarity	GO:0001767	0.170554	0.768137	7	89	1	14625	DOCK2
GO:BP	phosphatidylethanolamine biosynthetic process	GO:0006646	0.170554	0.768137	7	89	1	14625	ALOX15
GO:BP	cell activation	GO:0001775	0.170554	0.768137	633	89	8	14625	BCR,DLG1,DOCK2,IL15,PLCB1,PLCL2,SLA-DQB1,TOX
GO:BP	NK T cell activation	GO:0051132	0.170554	0.768137	7	89	1	14625	IL15
GO:BP	natural killer cell proliferation	GO:0001787	0.170554	0.768137	7	89	1	14625	IL15
GO:BP	carbohydrate metabolic process	GO:0005975	0.170554	0.768137	408	89	6	14625	B3GALT1,GAA,GK5,NDST3,PRKN,SLC35B4
GO:BP	NK T cell differentiation	GO:0001865	0.170554	0.768137	7	89	1	14625	TOX
GO:BP	endothelial cell morphogenesis	GO:0001886	0.170554	0.768137	7	89	1	14625	ARHGEF26
GO:BP	neuron intrinsic apoptotic signaling pathway in response to oxidative stress	GO:0036480	0.170554	0.768137	7	89	1	14625	PRKN
GO:BP	positive regulation of cytoplasmic transport	GO:1903651	0.170554	0.768137	7	89	1	14625	PTPN23
GO:BP	blood vessel maturation	GO:0001955	0.170554	0.768137	7	89	1	14625	ANKRD17
GO:BP	regulation of oxidative stress-induced neuron intrinsic apoptotic signaling pathway	GO:1903376	0.170554	0.768137	7	89	1	14625	PRKN
GO:BP	protein localization to cell junction	GO:1902414	0.170554	0.768137	51	89	2	14625	DLG1,JAM3
GO:BP	establishment of T cell polarity	GO:0001768	0.170554	0.768137	7	89	1	14625	DOCK2
GO:BP	import into cell	GO:0098657	0.170554	0.768137	122	89	3	14625	CD36,DLG1,PRKN
GO:BP	nucleotide-sugar transmembrane transport	GO:0015780	0.170554	0.768137	7	89	1	14625	SLC35B4
GO:BP	positive regulation of organelle organization	GO:0010638	0.170554	0.768137	409	89	6	14625	ALOX15,ARHGAP35,DLG1,PLCB1,PRKN,SCIN
GO:BP	engulfment of apoptotic cell	GO:0043652	0.170554	0.768137	7	89	1	14625	ALOX15
GO:BP	positive regulation of cholesterol storage	GO:0010886	0.170554	0.768137	7	89	1	14625	CD36
GO:BP	ubiquitin recycling	GO:0010992	0.170554	0.768137	7	89	1	14625	PRKN
GO:BP	myeloid progenitor cell differentiation	GO:0002318	0.170554	0.768137	7	89	1	14625	JAM3
GO:BP	negative regulation of cellular process	GO:0048523	0.170554	0.768137	3191	89	27	14625	AEBP2,ALB,ANKRD17,ARHGAP35,ATR,BCR,CD36,DLG1,EPHA7,GMNN,JAM3,MITF,NRG1,OSTN,PHF14,PKP2,PLCB1,PLCL2,PRKN,PTPN23,SCIN,SEMA6D,SORCS3,ST18,STK38,TFDP2,WWC2
GO:BP	regulation of anatomical structure size	GO:0090066	0.170554	0.768137	308	89	5	14625	ALOX15,ARHGAP35,DLG1,EPHA7,SCIN
GO:BP	carbohydrate biosynthetic process	GO:0016051	0.170554	0.768137	125	89	3	14625	B3GALT1,NDST3,SLC35B4
GO:BP	positive regulation of DNA damage response, signal transduction by p53 class mediator	GO:0043517	0.170554	0.768137	7	89	1	14625	ATR
GO:BP	protein K6-linked ubiquitination	GO:0085020	0.170554	0.768137	7	89	1	14625	PRKN
GO:BP	regulation of fertilization	GO:0080154	0.170554	0.768137	7	89	1	14625	PLCB1
GO:BP	negative regulation of mesenchymal cell proliferation	GO:0072201	0.170554	0.768137	7	89	1	14625	PHF14
GO:BP	lipoxygenase pathway	GO:0019372	0.170554	0.768137	7	89	1	14625	ALOX15
GO:BP	galactolipid metabolic process	GO:0019374	0.170554	0.768137	7	89	1	14625	B3GALT1
GO:BP	neurogenesis	GO:0022008	0.170554	0.768137	994	89	11	14625	ARHGAP35,CRPPA,EPHA7,OSTN,PRKN,RIMS2,RSPO2,SOX5,TOX,ZNF609,ZNF804A
GO:BP	neutrophil degranulation	GO:0043312	0.170554	0.768137	7	89	1	14625	BCR
GO:BP	negative regulation of leukocyte degranulation	GO:0043301	0.170554	0.768137	7	89	1	14625	BCR
GO:BP	cellular response to hydroperoxide	GO:0071447	0.170554	0.768137	7	89	1	14625	CD36
GO:BP	regulation of T cell activation	GO:0050863	0.170554	0.768137	210	89	4	14625	DLG1,IL15,SLA-DQB1,TOX
GO:BP	response to cytokine	GO:0034097	0.170554	0.768137	518	89	7	14625	ALOX15,IL15,LIFR,PLCB1,PRKN,SLA-DQB1,ST18
GO:BP	progesterone metabolic process	GO:0042448	0.170554	0.768137	7	89	1	14625	AFP
GO:BP	branching morphogenesis of a nerve	GO:0048755	0.170554	0.768137	7	89	1	14625	EPHA7
GO:BP	calcium ion-regulated exocytosis of neurotransmitter	GO:0048791	0.170554	0.768137	7	89	1	14625	RIMS2
GO:BP	cellular component biogenesis	GO:0044085	0.170554	0.768137	1929	89	18	14625	ALOX15,ARHGAP35,ARHGEF26,ATR,BCR,CD36,DLG1,EPHA7,GMNN,JAM3,JCHAIN,MITF,NRG1,PKP2,PRKN,PTPN23,SCIN,SNRPG
GO:BP	actin filament severing	GO:0051014	0.170554	0.768137	7	89	1	14625	SCIN
GO:BP	myeloid cell activation involved in immune response	GO:0002275	0.170554	0.768137	52	89	2	14625	BCR,DOCK2
GO:BP	positive regulation of RIG-I signaling pathway	GO:1900246	0.170554	0.768137	7	89	1	14625	ANKRD17
GO:BP	regulation of DNA demethylation	GO:1901535	0.170554	0.768137	7	89	1	14625	TOX
GO:BP	negative regulation of neurotransmitter transport	GO:0051589	0.170554	0.768137	7	89	1	14625	PRKN
GO:BP	cell morphogenesis	GO:0000902	0.170554	0.768137	633	89	8	14625	ARHGAP35,ARHGEF26,CRPPA,DLG1,EPHA7,OSTN,PRKN,RIMS2
GO:BP	regulation of cellular response to oxidative stress	GO:1900407	0.170554	0.768137	52	89	2	14625	CD36,PRKN
GO:BP	cellular polysaccharide catabolic process	GO:0044247	0.170554	0.768137	7	89	1	14625	GAA
GO:BP	positive regulation of chromatin binding	GO:0035563	0.170554	0.768137	7	89	1	14625	GMNN
GO:BP	RNA capping	GO:0036260	0.170554	0.768137	7	89	1	14625	TGS1
GO:BP	7-methylguanosine RNA capping	GO:0009452	0.170554	0.768137	7	89	1	14625	TGS1
GO:BP	polysaccharide catabolic process	GO:0000272	0.170554	0.768137	7	89	1	14625	GAA
GO:BP	positive regulation of receptor binding	GO:1900122	0.170554	0.768137	7	89	1	14625	PLCL2
GO:BP	macropinocytosis	GO:0044351	0.170554	0.768137	7	89	1	14625	DOCK2
GO:BP	positive regulation of immune response	GO:0050778	0.173327	0.761133	314	89	5	14625	GCSAML,IL15,PLCL2,SLA-DQB1,SUSD4
GO:BP	regulation of striated muscle contraction	GO:0006942	0.173554	0.760565	54	89	2	14625	DLG1,PKP2
GO:BP	regulation of response to stimulus	GO:0048583	0.173853	0.759818	2502	89	22	14625	ALOX15,ANKRD17,ARHGAP35,ATR,BCR,CD36,CD96,DLG1,EPHA7,GCSAML,IL15,JAM3,NRG1,PHF14,PLCB1,PLCL2,PRKN,RSPO2,SLA-DQB1,STK38,SUSD4,WWC2
GO:BP	positive regulation of binding	GO:0051099	0.174495	0.758218	128	89	3	14625	GMNN,PLCL2,PRKN
GO:BP	establishment or maintenance of cell polarity	GO:0007163	0.174495	0.758218	128	89	3	14625	ARHGAP35,DOCK2,JAM3
GO:MF	intermediate filament binding	GO:0019215	0.174561	0.758053	9	90	1	14702	PKP2
GO:MF	long-chain fatty acid transporter activity	GO:0005324	0.174561	0.758053	9	90	1	14702	CD36
GO:MF	alpha-catenin binding	GO:0045294	0.174561	0.758053	9	90	1	14702	PKP2
GO:MF	protein kinase binding	GO:0019901	0.174561	0.758053	440	90	6	14702	DLG1,FAM83B,PKP2,PRKN,PTPN23,STK38
GO:MF	chemorepellent activity	GO:0045499	0.174561	0.758053	9	90	1	14702	EPHA7
GO:MF	oxidoreductase activity, acting on a sulfur group of donors, oxygen as acceptor	GO:0016670	0.174561	0.758053	9	90	1	14702	PCYOX1
GO:MF	cell-cell adhesion mediator activity	GO:0098632	0.174561	0.758053	9	90	1	14702	JAM3
GO:BP	neuron development	GO:0048666	0.175125	0.756652	648	89	8	14625	ARHGAP35,CRPPA,EPHA7,OSTN,PRKN,RIMS2,TOX,ZNF804A
GO:BP	heart contraction	GO:0060047	0.176871	0.752344	129	89	3	14625	DLG1,GAA,PKP2
GO:BP	enzyme linked receptor protein signaling pathway	GO:0007167	0.176871	0.752344	650	89	8	14625	AFP,EPHA7,FAM83B,FGF12,LIFR,NRG1,PHF14,PLCB1
GO:BP	regulation of cell growth	GO:0001558	0.176871	0.752344	218	89	4	14625	EPHA7,OSTN,PRKN,RIMS2
GO:BP	T cell activation	GO:0042110	0.178382	0.748648	318	89	5	14625	DLG1,DOCK2,IL15,SLA-DQB1,TOX
GO:BP	regulation of neuron projection development	GO:0010975	0.178382	0.748648	219	89	4	14625	ARHGAP35,EPHA7,TOX,ZNF804A
GO:BP	regulation of blood circulation	GO:1903522	0.179147	0.746791	130	89	3	14625	DLG1,GAA,PKP2
GO:BP	response to lipoteichoic acid	GO:0070391	0.181381	0.741409	8	89	1	14625	CD36
GO:BP	norepinephrine metabolic process	GO:0042415	0.181381	0.741409	8	89	1	14625	PRKN
GO:BP	tumor necrosis factor-mediated signaling pathway	GO:0033209	0.181381	0.741409	57	89	2	14625	PRKN,ST18
GO:BP	intracellular signal transduction	GO:0035556	0.181381	0.741409	1688	89	16	14625	ALOX15,ANKRD17,ARHGAP35,ATR,BCR,CD36,DLG1,DOCK2,DOCK3,EPHA7,NRG1,PLCB1,PLCL2,PRKN,STK38,WWC2
GO:BP	negative regulation of protein import into nucleus	GO:0042308	0.181381	0.741409	8	89	1	14625	CD36
GO:BP	T cell proliferation	GO:0042098	0.181381	0.741409	133	89	3	14625	DLG1,DOCK2,IL15
GO:BP	regulation of peroxisome proliferator activated receptor signaling pathway	GO:0035358	0.181381	0.741409	8	89	1	14625	ALOX15
GO:BP	cellular response to lipoteichoic acid	GO:0071223	0.181381	0.741409	8	89	1	14625	CD36
GO:BP	hard palate development	GO:0060022	0.181381	0.741409	8	89	1	14625	DLG1
GO:BP	hematopoietic stem cell migration	GO:0035701	0.181381	0.741409	8	89	1	14625	JAM3
GO:BP	fatty acid transmembrane transport	GO:1902001	0.181381	0.741409	8	89	1	14625	CD36
GO:BP	cartilage morphogenesis	GO:0060536	0.181381	0.741409	8	89	1	14625	RSPO2
GO:BP	regulation of NLRP3 inflammasome complex assembly	GO:1900225	0.181381	0.741409	8	89	1	14625	CD36
GO:BP	trachea morphogenesis	GO:0060439	0.181381	0.741409	8	89	1	14625	RSPO2
GO:BP	mesenchymal stem cell differentiation	GO:0072497	0.181381	0.741409	8	89	1	14625	SOX5
GO:BP	axon guidance	GO:0007411	0.181381	0.741409	132	89	3	14625	ARHGAP35,CRPPA,EPHA7
GO:BP	inflammasome complex assembly	GO:0140632	0.181381	0.741409	8	89	1	14625	CD36
GO:BP	isoprenoid metabolic process	GO:0006720	0.181381	0.741409	57	89	2	14625	CRPPA,PDSS2
GO:BP	cholesterol import	GO:0070508	0.181381	0.741409	8	89	1	14625	CD36
GO:BP	sterol import	GO:0035376	0.181381	0.741409	8	89	1	14625	CD36
GO:BP	NLRP3 inflammasome complex assembly	GO:0044546	0.181381	0.741409	8	89	1	14625	CD36
GO:BP	negative regulation of protein import	GO:1904590	0.181381	0.741409	8	89	1	14625	CD36
GO:BP	myeloid leukocyte activation	GO:0002274	0.181381	0.741409	132	89	3	14625	BCR,DOCK2,IL15
GO:BP	negative regulation of glucose import	GO:0046325	0.181381	0.741409	8	89	1	14625	OSTN
GO:BP	positive regulation of actin nucleation	GO:0051127	0.181381	0.741409	8	89	1	14625	SCIN
GO:BP	Peyer's patch development	GO:0048541	0.181381	0.741409	8	89	1	14625	TOX
GO:BP	mucosa-associated lymphoid tissue development	GO:0048537	0.181381	0.741409	8	89	1	14625	TOX
GO:BP	regulation of myoblast proliferation	GO:2000291	0.181381	0.741409	8	89	1	14625	ZNF609
GO:BP	positive regulation of autophagy of mitochondrion	GO:1903599	0.181381	0.741409	8	89	1	14625	PRKN
GO:BP	cellular component morphogenesis	GO:0032989	0.182261	0.739306	432	89	6	14625	ARHGAP35,CRPPA,EPHA7,OSTN,PRKN,RIMS2
GO:BP	plasma membrane bounded cell projection organization	GO:0120036	0.182739	0.738168	906	89	10	14625	ARHGAP35,ARHGEF26,CRPPA,EPHA7,OSTN,PRKN,PTPN23,RIMS2,TOX,ZNF804A
GO:BP	maintenance of location in cell	GO:0051651	0.183015	0.737513	134	89	3	14625	ALB,GAA,SCIN
GO:BP	renal system process	GO:0003014	0.183386	0.736634	58	89	2	14625	BCR,JCHAIN
GO:BP	actin filament-based movement	GO:0030048	0.183386	0.736634	58	89	2	14625	DLG1,PKP2
GO:BP	neuron projection guidance	GO:0097485	0.185477	0.731709	135	89	3	14625	ARHGAP35,CRPPA,EPHA7
REAC	G0 and Early G1	REAC:R-SSC-1538133	0.186329	0.729719	16	49	2	7157	LIN54,TFDP2
REAC	The phototransduction cascade	REAC:R-SSC-2514856	0.186329	0.729719	17	49	2	7157	CAMKMT,GRK7
REAC	Inactivation, recovery and regulation of the phototransduction cascade	REAC:R-SSC-2514859	0.186329	0.729719	15	49	2	7157	CAMKMT,GRK7
REAC	Unblocking of NMDA receptors, glutamate binding and activation	REAC:R-SSC-438066	0.186329	0.729719	17	49	2	7157	DLG1,GRIA4
GO:MF	sulfurtransferase activity	GO:0016783	0.187235	0.727613	10	90	1	14702	MOCS2
GO:MF	heparan sulfate sulfotransferase activity	GO:0034483	0.187235	0.727613	10	90	1	14702	NDST3
GO:MF	UDP-glucosyltransferase activity	GO:0035251	0.187235	0.727613	10	90	1	14702	UGGT1
GO:MF	mitogen-activated protein kinase kinase kinase binding	GO:0031435	0.187235	0.727613	10	90	1	14702	STK38
GO:BP	cellular polysaccharide metabolic process	GO:0044264	0.188479	0.724737	59	89	2	14625	GAA,NDST3
GO:BP	central nervous system development	GO:0007417	0.189572	0.722225	558	89	7	14625	ARHGAP35,BCR,EPHA7,PDSS2,PLCB1,SEMA6D,TOX
GO:BP	T cell differentiation in thymus	GO:0033077	0.189572	0.722225	61	89	2	14625	DOCK2,TOX
GO:BP	desmosome organization	GO:0002934	0.189572	0.722225	9	89	1	14625	PKP2
GO:BP	macrophage cytokine production	GO:0010934	0.189572	0.722225	9	89	1	14625	CD36
GO:BP	nephric duct morphogenesis	GO:0072178	0.189572	0.722225	9	89	1	14625	EPHA7
GO:BP	regulation of macrophage cytokine production	GO:0010935	0.189572	0.722225	9	89	1	14625	CD36
GO:BP	macromolecule modification	GO:0043412	0.189572	0.722225	2700	89	23	14625	ATR,B3GALT1,BCR,CAMKMT,CD36,CRPPA,DLG1,DZIP3,EPHA7,GRK7,HTATIP2,IL15,NRG1,PARP8,PARP12,PLCL2,PRKN,PTPN4,PTPN23,STK38,TGS1,TOX,UGGT1
GO:BP	negative thymic T cell selection	GO:0045060	0.189572	0.722225	9	89	1	14625	DOCK2
GO:BP	regulation of cysteine-type endopeptidase activity involved in apoptotic signaling pathway	GO:2001267	0.189572	0.722225	9	89	1	14625	ST18
GO:BP	heart process	GO:0003015	0.189572	0.722225	137	89	3	14625	DLG1,GAA,PKP2
GO:BP	negative regulation of cell adhesion mediated by integrin	GO:0033629	0.189572	0.722225	9	89	1	14625	JAM3
GO:BP	positive regulation of embryonic development	GO:0040019	0.189572	0.722225	9	89	1	14625	PLCB1
GO:BP	adherens junction assembly	GO:0034333	0.189572	0.722225	9	89	1	14625	JAM3
GO:BP	regulation of catecholamine metabolic process	GO:0042069	0.189572	0.722225	9	89	1	14625	PRKN
GO:BP	cell projection organization	GO:0030030	0.189572	0.722225	915	89	10	14625	ARHGAP35,ARHGEF26,CRPPA,EPHA7,OSTN,PRKN,PTPN23,RIMS2,TOX,ZNF804A
GO:BP	regulation of dopamine metabolic process	GO:0042053	0.189572	0.722225	9	89	1	14625	PRKN
GO:BP	positive regulation of meiotic nuclear division	GO:0045836	0.189572	0.722225	9	89	1	14625	PLCB1
GO:BP	regulation of complement activation	GO:0030449	0.189572	0.722225	9	89	1	14625	SUSD4
GO:BP	peristalsis	GO:0030432	0.189572	0.722225	9	89	1	14625	DLG1
GO:BP	regulation of odontogenesis of dentin-containing tooth	GO:0042487	0.189572	0.722225	9	89	1	14625	RSPO2
GO:BP	potassium ion export across plasma membrane	GO:0097623	0.189572	0.722225	9	89	1	14625	DLG1
GO:BP	regulation of response to oxidative stress	GO:1902882	0.189572	0.722225	60	89	2	14625	CD36,PRKN
GO:BP	defense response to bacterium	GO:0042742	0.189572	0.722225	139	89	3	14625	ANKRD17,CD36,JCHAIN
GO:BP	cartilage development	GO:0051216	0.189572	0.722225	139	89	3	14625	COL11A1,RSPO2,SOX5
GO:BP	positive regulation of cell differentiation	GO:0045597	0.189572	0.722225	551	89	7	14625	CD36,IL15,PLCB1,SCIN,SOX5,TOX,WIF1
GO:BP	positive regulation of mitophagy in response to mitochondrial depolarization	GO:0098779	0.189572	0.722225	9	89	1	14625	PRKN
GO:BP	response to interleukin-1	GO:0070555	0.189572	0.722225	60	89	2	14625	PLCB1,ST18
GO:BP	regulation of secretion	GO:0051046	0.189572	0.722225	334	89	5	14625	BCR,NRG1,PRKN,PTPN23,RIMS2
GO:BP	production of molecular mediator of immune response	GO:0002440	0.189572	0.722225	138	89	3	14625	CD36,CD96,SLA-DQB1
GO:BP	myoblast differentiation	GO:0045445	0.189572	0.722225	61	89	2	14625	NRG1,PLCB1
GO:BP	postsynaptic modulation of chemical synaptic transmission	GO:0099170	0.189572	0.722225	9	89	1	14625	PLCB1
GO:BP	neuroblast division	GO:0055057	0.189572	0.722225	9	89	1	14625	SOX5
GO:BP	spontaneous synaptic transmission	GO:0098814	0.189572	0.722225	9	89	1	14625	PRKN
GO:BP	lipoprotein transport	GO:0042953	0.189572	0.722225	9	89	1	14625	CD36
GO:BP	negative regulation of DNA-dependent DNA replication	GO:2000104	0.189572	0.722225	9	89	1	14625	GMNN
GO:BP	antigen processing and presentation of exogenous peptide antigen	GO:0002478	0.189572	0.722225	9	89	1	14625	SLA-DQB1
GO:BP	positive regulation of supramolecular fiber organization	GO:1902905	0.189572	0.722225	138	89	3	14625	ALOX15,DLG1,SCIN
GO:BP	regulation of I-kappaB kinase/NF-kappaB signaling	GO:0043122	0.189572	0.722225	138	89	3	14625	ANKRD17,CD36,PRKN
GO:BP	regulation of cell cycle phase transition	GO:1901987	0.190274	0.72062	233	89	4	14625	ANKRD17,ATR,DLG1,PLCB1
GO:MF	lipid binding	GO:0008289	0.191651	0.717488	462	90	6	14702	ALB,ALOX15,ARHGAP35,CD36,JCHAIN,PLCB1
GO:MF	ubiquitin conjugating enzyme binding	GO:0031624	0.191651	0.717488	11	90	1	14702	PRKN
GO:MF	neurotransmitter receptor activity	GO:0030594	0.191651	0.717488	68	90	2	14702	GRIA4,GRIK1
GO:MF	efflux transmembrane transporter activity	GO:0015562	0.191651	0.717488	11	90	1	14702	ABCB5
GO:MF	lipoprotein particle receptor activity	GO:0030228	0.191651	0.717488	11	90	1	14702	CD36
GO:MF	RNA cap binding	GO:0000339	0.191651	0.717488	11	90	1	14702	EIF4G3
GO:MF	chaperone binding	GO:0051087	0.191651	0.717488	66	90	2	14702	ALB,PRKN
GO:MF	alpha-actinin binding	GO:0051393	0.191651	0.717488	11	90	1	14702	XIRP2
GO:MF	aminoacyl-tRNA editing activity	GO:0002161	0.191651	0.717488	11	90	1	14702	LARS2
GO:BP	response to bacterium	GO:0009617	0.193136	0.714137	337	89	5	14625	ANKRD17,BCR,CD36,CD96,JCHAIN
GO:BP	protein phosphorylation	GO:0006468	0.193788	0.712673	1185	89	12	14625	ATR,BCR,CD36,DLG1,EPHA7,GRK7,HTATIP2,IL15,NRG1,PLCL2,PRKN,STK38
GO:BP	leukocyte migration	GO:0050900	0.194296	0.711535	235	89	4	14625	BCR,GCSAML,JAM3,PLCB1
GO:BP	leukocyte activation	GO:0045321	0.195293	0.709313	563	89	7	14625	BCR,DLG1,DOCK2,IL15,PLCL2,SLA-DQB1,TOX
GO:MF	extracellular ligand-gated ion channel activity	GO:0005230	0.19794	0.703467	70	90	2	14702	GRIA4,GRIK1
GO:MF	transferase activity, transferring sulphur-containing groups	GO:0016782	0.19794	0.703467	70	90	2	14702	MOCS2,NDST3
GO:BP	neuron differentiation	GO:0030182	0.198469	0.702307	807	89	9	14625	ARHGAP35,CRPPA,EPHA7,OSTN,PRKN,RIMS2,RSPO2,TOX,ZNF804A
GO:BP	negative regulation of growth	GO:0045926	0.198542	0.702148	143	89	3	14625	EPHA7,OSTN,WWC2
GO:BP	cytoskeleton organization	GO:0007010	0.198542	0.702148	933	89	10	14625	ALOX15,ARHGAP35,BCR,DLG1,DOCK2,JAM3,PKP2,PRKN,SCIN,XIRP2
GO:MF	pattern recognition receptor activity	GO:0038187	0.199577	0.699889	12	90	1	14702	CD36
GO:MF	immunoglobulin receptor binding	GO:0034987	0.199577	0.699889	12	90	1	14702	JCHAIN
GO:MF	Toll-like receptor binding	GO:0035325	0.199577	0.699889	12	90	1	14702	CD36
GO:MF	inositol 1,4,5 trisphosphate binding	GO:0070679	0.199577	0.699889	12	90	1	14702	PLCL2
GO:BP	polysaccharide metabolic process	GO:0005976	0.200938	0.696938	65	89	2	14625	GAA,NDST3
GO:BP	positive regulation of neuron migration	GO:2001224	0.200938	0.696938	10	89	1	14625	ZNF609
GO:BP	apical protein localization	GO:0045176	0.200938	0.696938	10	89	1	14625	JAM3
GO:BP	positive regulation of megakaryocyte differentiation	GO:0045654	0.200938	0.696938	10	89	1	14625	SCIN
GO:BP	fatty acid derivative biosynthetic process	GO:1901570	0.200938	0.696938	10	89	1	14625	ALOX15
GO:BP	lipoprotein localization	GO:0044872	0.200938	0.696938	10	89	1	14625	CD36
GO:BP	lipid glycosylation	GO:0030259	0.200938	0.696938	10	89	1	14625	B3GALT1
GO:BP	astral microtubule organization	GO:0030953	0.200938	0.696938	10	89	1	14625	DLG1
GO:BP	regulation of long-term synaptic depression	GO:1900452	0.200938	0.696938	10	89	1	14625	SORCS3
GO:BP	regulation of cytokine production involved in immune response	GO:0002718	0.200938	0.696938	65	89	2	14625	CD36,CD96
GO:BP	acetylcholine receptor signaling pathway	GO:0095500	0.200938	0.696938	10	89	1	14625	PLCB1
GO:BP	regulation of cell communication	GO:0010646	0.200938	0.696938	2155	89	19	14625	ALOX15,ANKRD17,ARHGAP35,ATR,BCR,CD36,DLG1,EPHA7,GCSAML,NRG1,PHF14,PLCB1,PLCL2,PRKN,PTPN23,RSPO2,SORCS3,STK38,WWC2
GO:BP	replicative senescence	GO:0090399	0.200938	0.696938	10	89	1	14625	ATR
GO:BP	regulation of mitochondrial fusion	GO:0010635	0.200938	0.696938	10	89	1	14625	PRKN
GO:BP	maintenance of organelle location	GO:0051657	0.200938	0.696938	10	89	1	14625	ALB
GO:BP	regulation of neurotransmitter uptake	GO:0051580	0.200938	0.696938	10	89	1	14625	PRKN
GO:BP	neurotransmitter receptor localization to postsynaptic specialization membrane	GO:0099645	0.200938	0.696938	10	89	1	14625	DLG1
GO:BP	cytokine production involved in immune response	GO:0002367	0.200938	0.696938	65	89	2	14625	CD36,CD96
GO:BP	protein localization to postsynaptic specialization membrane	GO:0099633	0.200938	0.696938	10	89	1	14625	DLG1
GO:BP	localization	GO:0051179	0.200938	0.696938	4222	89	33	14625	ABCB5,ALB,ALOX15,ARHGAP35,ATR,BCR,CD36,DLG1,DNAH11,DOCK2,FGF12,GAA,GCSAML,GRIA4,GRIK1,HTATIP2,IL15,JAM3,MITF,NNT,NRG1,OSTN,PEX5L,PKP2,PLCB1,PRKN,PTPN23,RIMS2,RUFY3,SCIN,SEMA6D,SLC35B4,ZNF609
GO:BP	positive regulation of macrophage derived foam cell differentiation	GO:0010744	0.200938	0.696938	10	89	1	14625	CD36
GO:BP	oligosaccharide biosynthetic process	GO:0009312	0.200938	0.696938	10	89	1	14625	B3GALT1
GO:BP	response to toxic substance	GO:0009636	0.200938	0.696938	65	89	2	14625	CD36,PRKN
GO:BP	positive regulation of acrosome reaction	GO:2000344	0.200938	0.696938	10	89	1	14625	PLCB1
GO:BP	negative T cell selection	GO:0043383	0.200938	0.696938	10	89	1	14625	DOCK2
GO:BP	regulation of signaling	GO:0023051	0.205311	0.687587	2167	89	19	14625	ALOX15,ANKRD17,ARHGAP35,ATR,BCR,CD36,DLG1,EPHA7,GCSAML,NRG1,PHF14,PLCB1,PLCL2,PRKN,PTPN23,RSPO2,SORCS3,STK38,WWC2
GO:BP	adult locomotory behavior	GO:0008344	0.20553	0.687126	66	89	2	14625	FGF12,PRKN
GO:BP	female gonad development	GO:0008585	0.20553	0.687126	66	89	2	14625	AFP,GPR149
GO:BP	response to lipopolysaccharide	GO:0032496	0.206419	0.68525	148	89	3	14625	BCR,CD36,CD96
GO:BP	antigen processing and presentation of peptide antigen via MHC class II	GO:0002495	0.206536	0.685005	11	89	1	14625	SLA-DQB1
GO:BP	cellular response to acetylcholine	GO:1905145	0.206536	0.685005	11	89	1	14625	PLCB1
GO:BP	positive regulation of growth	GO:0045927	0.206536	0.685005	149	89	3	14625	PLCB1,PRKN,RIMS2
GO:BP	response to acetylcholine	GO:1905144	0.206536	0.685005	11	89	1	14625	PLCB1
GO:BP	regulation of response to external stimulus	GO:0032101	0.206536	0.685005	581	89	7	14625	ALOX15,ANKRD17,BCR,CD36,CD96,IL15,JAM3
GO:BP	positive regulation of protein polyubiquitination	GO:1902916	0.206536	0.685005	11	89	1	14625	PRKN
GO:BP	meiotic chromosome separation	GO:0051307	0.206536	0.685005	11	89	1	14625	HFM1
GO:BP	negative regulation of platelet-derived growth factor receptor signaling pathway	GO:0010642	0.206536	0.685005	11	89	1	14625	PHF14
GO:BP	neutrophil activation involved in immune response	GO:0002283	0.206536	0.685005	11	89	1	14625	BCR
GO:BP	glycosylceramide metabolic process	GO:0006677	0.206536	0.685005	11	89	1	14625	B3GALT1
GO:BP	regulation of exosomal secretion	GO:1903541	0.206536	0.685005	11	89	1	14625	PRKN
GO:BP	positive regulation of neurotransmitter transport	GO:0051590	0.206536	0.685005	11	89	1	14625	PRKN
GO:BP	vascular transport	GO:0010232	0.206536	0.685005	11	89	1	14625	CD36
GO:BP	regulation of protein localization to synapse	GO:1902473	0.206536	0.685005	11	89	1	14625	DLG1
GO:BP	regulation of protein polymerization	GO:0032271	0.206536	0.685005	150	89	3	14625	ALOX15,DLG1,SCIN
GO:BP	CD4-positive, alpha-beta T cell lineage commitment	GO:0043373	0.206536	0.685005	11	89	1	14625	TOX
GO:BP	positive regulation of protein localization to membrane	GO:1905477	0.206536	0.685005	67	89	2	14625	DLG1,PRKN
GO:BP	cell motility	GO:0048870	0.206536	0.685005	1078	89	11	14625	ARHGAP35,BCR,DNAH11,GCSAML,JAM3,MITF,PLCB1,PTPN23,RUFY3,SEMA6D,ZNF609
GO:BP	CD8-positive, alpha-beta T cell differentiation	GO:0043374	0.206536	0.685005	11	89	1	14625	TOX
GO:BP	positive regulation of response to stimulus	GO:0048584	0.206536	0.685005	1342	89	13	14625	ALOX15,ANKRD17,ATR,CD36,GCSAML,IL15,NRG1,PLCB1,PLCL2,PRKN,RSPO2,SLA-DQB1,SUSD4
GO:BP	cardiac muscle cell myoblast differentiation	GO:0060379	0.206536	0.685005	11	89	1	14625	NRG1
GO:BP	bundle of His cell to Purkinje myocyte communication	GO:0086069	0.206536	0.685005	11	89	1	14625	PKP2
GO:BP	endocardium development	GO:0003157	0.206536	0.685005	11	89	1	14625	NRG1
GO:BP	localization of cell	GO:0051674	0.206536	0.685005	1078	89	11	14625	ARHGAP35,BCR,DNAH11,GCSAML,JAM3,MITF,PLCB1,PTPN23,RUFY3,SEMA6D,ZNF609
GO:BP	regulation of early endosome to late endosome transport	GO:2000641	0.206536	0.685005	11	89	1	14625	PTPN23
GO:BP	ventricular trabecula myocardium morphogenesis	GO:0003222	0.206536	0.685005	11	89	1	14625	NRG1
GO:BP	leukocyte migration involved in inflammatory response	GO:0002523	0.206536	0.685005	11	89	1	14625	JAM3
GO:BP	transport across blood-brain barrier	GO:0150104	0.206536	0.685005	11	89	1	14625	CD36
GO:BP	negative regulation of glucose transmembrane transport	GO:0010829	0.206536	0.685005	11	89	1	14625	OSTN
GO:BP	myoblast proliferation	GO:0051450	0.206536	0.685005	11	89	1	14625	ZNF609
GO:BP	negative regulation by host of viral process	GO:0044793	0.206536	0.685005	11	89	1	14625	PRKN
GO:BP	regulation of leukocyte activation	GO:0002694	0.206536	0.685005	352	89	5	14625	BCR,DLG1,IL15,SLA-DQB1,TOX
GO:BP	locomotory behavior	GO:0007626	0.206536	0.685005	151	89	3	14625	FGF12,GAA,PRKN
GO:BP	memory	GO:0007613	0.206536	0.685005	68	89	2	14625	PLCB1,SORCS3
GO:BP	ubiquitin-dependent protein catabolic process via the multivesicular body sorting pathway	GO:0043162	0.206536	0.685005	11	89	1	14625	PTPN23
GO:BP	positive regulation of reactive oxygen species biosynthetic process	GO:1903428	0.206536	0.685005	11	89	1	14625	CD36
GO:BP	intestinal cholesterol absorption	GO:0030299	0.206536	0.685005	11	89	1	14625	CD36
GO:BP	regulation of cilium beat frequency	GO:0003356	0.206536	0.685005	11	89	1	14625	DNAH11
GO:BP	epithelial tube morphogenesis	GO:0060562	0.206536	0.685005	247	89	4	14625	ARHGAP35,DLG1,EPHA7,RSPO2
GO:BP	DNA replication	GO:0006260	0.207744	0.682472	152	89	3	14625	ANKRD17,ATR,GMNN
GO:BP	positive regulation of cytoskeleton organization	GO:0051495	0.207744	0.682472	152	89	3	14625	ALOX15,DLG1,SCIN
GO:MF	chromatin binding	GO:0003682	0.208179	0.681563	368	90	5	14702	ANKRD17,GMNN,MITF,TOX,ZNF609
GO:MF	structural constituent of synapse	GO:0098918	0.208179	0.681563	13	90	1	14702	DLG1
GO:MF	fatty acid binding	GO:0005504	0.208179	0.681563	13	90	1	14702	ALB
GO:MF	phospholipase activity	GO:0004620	0.208179	0.681563	74	90	2	14702	PLCB1,PLCL2
GO:MF	phospholipase binding	GO:0043274	0.208179	0.681563	13	90	1	14702	PRKN
GO:CC	postsynaptic specialization	GO:0099572	0.209223	0.679391	137	73	3	14548	BCR,DLG1,SORCS3
GO:BP	development of primary female sexual characteristics	GO:0046545	0.209275	0.679282	69	89	2	14625	AFP,GPR149
GO:BP	cell migration	GO:0016477	0.210235	0.677296	961	89	10	14625	ARHGAP35,BCR,GCSAML,JAM3,MITF,PLCB1,PTPN23,RUFY3,SEMA6D,ZNF609
GO:CC	neuron to neuron synapse	GO:0098984	0.211632	0.67442	139	73	3	14548	BCR,DLG1,SORCS3
GO:BP	negative regulation of intracellular signal transduction	GO:1902532	0.21224	0.673173	358	89	5	14625	ARHGAP35,DLG1,PRKN,STK38,WWC2
GO:CC	plasma membrane bounded cell projection	GO:0120025	0.212553	0.672533	1037	73	10	14548	AHCYL2,ARHGAP35,CD36,DLG1,DNAH11,JAM3,NCAM2,PRKN,PTPN23,ZNF804A
GO:BP	positive regulation of protein binding	GO:0032092	0.212617	0.672401	70	89	2	14625	PLCL2,PRKN
GO:BP	lymphocyte activation	GO:0046649	0.212617	0.672401	472	89	6	14625	DLG1,DOCK2,IL15,PLCL2,SLA-DQB1,TOX
GO:BP	regulation of response to stress	GO:0080134	0.212617	0.672401	836	89	9	14625	ALOX15,ATR,BCR,CD36,CD96,DLG1,IL15,PLCB1,PRKN
GO:BP	regulation of glucose metabolic process	GO:0010906	0.212617	0.672401	70	89	2	14625	PRKN,SLC35B4
GO:BP	negative regulation of immune effector process	GO:0002698	0.212617	0.672401	70	89	2	14625	BCR,CD96
GO:CC	compact myelin	GO:0043218	0.212889	0.671847	8	73	1	14548	JAM3
GO:CC	U4 snRNP	GO:0005687	0.212889	0.671847	8	73	1	14548	SNRPG
GO:CC	node of Ranvier	GO:0033268	0.212889	0.671847	7	73	1	14548	DLG1
GO:CC	cell projection	GO:0042995	0.212889	0.671847	1051	73	10	14548	AHCYL2,ARHGAP35,CD36,DLG1,DNAH11,JAM3,NCAM2,PRKN,PTPN23,ZNF804A
GO:CC	Schmidt-Lanterman incisure	GO:0043220	0.212889	0.671847	8	73	1	14548	JAM3
GO:CC	Atg1/ULK1 kinase complex	GO:1990316	0.212889	0.671847	8	73	1	14548	WDR41
GO:CC	postsynapse	GO:0098794	0.212889	0.671847	248	73	4	14548	BCR,DLG1,SORCS3,ZNF804A
GO:BP	positive regulation of smooth muscle cell migration	GO:0014911	0.213888	0.669814	12	89	1	14625	SEMA6D
GO:BP	negative regulation of vascular permeability	GO:0043116	0.213888	0.669814	12	89	1	14625	ARHGAP35
GO:BP	positive regulation of cell cycle phase transition	GO:1901989	0.213888	0.669814	71	89	2	14625	ANKRD17,PLCB1
GO:BP	positive regulation of stem cell differentiation	GO:2000738	0.213888	0.669814	12	89	1	14625	SOX5
GO:BP	cellular response to low-density lipoprotein particle stimulus	GO:0071404	0.213888	0.669814	12	89	1	14625	CD36
GO:BP	negative regulation of regulated secretory pathway	GO:1903306	0.213888	0.669814	12	89	1	14625	BCR
GO:BP	alpha-beta T cell lineage commitment	GO:0002363	0.213888	0.669814	12	89	1	14625	TOX
GO:BP	antigen processing and presentation of exogenous antigen	GO:0019884	0.213888	0.669814	12	89	1	14625	SLA-DQB1
GO:BP	peroxisome proliferator activated receptor signaling pathway	GO:0035357	0.213888	0.669814	12	89	1	14625	ALOX15
GO:BP	response to hydroperoxide	GO:0033194	0.213888	0.669814	12	89	1	14625	CD36
GO:BP	regulation of cholesterol storage	GO:0010885	0.213888	0.669814	12	89	1	14625	CD36
GO:BP	removal of superoxide radicals	GO:0019430	0.213888	0.669814	12	89	1	14625	CD36
GO:BP	lipid import into cell	GO:0140354	0.213888	0.669814	12	89	1	14625	CD36
GO:BP	nitric oxide mediated signal transduction	GO:0007263	0.213888	0.669814	12	89	1	14625	CD36
GO:BP	regulation of skeletal muscle cell differentiation	GO:2001014	0.213888	0.669814	12	89	1	14625	RBFOX1
GO:BP	detection of mechanical stimulus involved in sensory perception of sound	GO:0050910	0.213888	0.669814	12	89	1	14625	COL11A1
GO:BP	positive regulation of cellular extravasation	GO:0002693	0.213888	0.669814	12	89	1	14625	JAM3
GO:BP	negative regulation of tissue remodeling	GO:0034104	0.213888	0.669814	12	89	1	14625	BCR
GO:BP	potassium ion import across plasma membrane	GO:1990573	0.213888	0.669814	12	89	1	14625	DLG1
GO:BP	dopamine uptake	GO:0090494	0.213888	0.669814	12	89	1	14625	PRKN
GO:BP	negative regulation of transcription by RNA polymerase II	GO:0000122	0.213888	0.669814	594	89	7	14625	AEBP2,CD36,DLG1,MITF,PHF14,PRKN,WWC2
GO:BP	long-chain fatty acid import into cell	GO:0044539	0.213888	0.669814	12	89	1	14625	CD36
GO:BP	nephric duct development	GO:0072176	0.213888	0.669814	12	89	1	14625	EPHA7
GO:BP	positive regulation of myeloid leukocyte cytokine production involved in immune response	GO:0061081	0.213888	0.669814	12	89	1	14625	CD36
GO:BP	neutrophil homeostasis	GO:0001780	0.213888	0.669814	12	89	1	14625	JAM3
GO:BP	regulation of collateral sprouting	GO:0048670	0.213888	0.669814	12	89	1	14625	EPHA7
GO:BP	regulation of acrosome reaction	GO:0060046	0.213888	0.669814	12	89	1	14625	PLCB1
GO:MF	UDP-galactosyltransferase activity	GO:0035250	0.21509	0.66738	14	90	1	14702	B3GALT1
GO:MF	integrin binding	GO:0005178	0.21509	0.66738	78	90	2	14702	JAM3,NRG1
GO:MF	low-density lipoprotein particle binding	GO:0030169	0.21509	0.66738	14	90	1	14702	CD36
GO:MF	prenyltransferase activity	GO:0004659	0.21509	0.66738	14	90	1	14702	PDSS2
GO:MF	ubiquitin-like protein conjugating enzyme binding	GO:0044390	0.21509	0.66738	14	90	1	14702	PRKN
GO:MF	ephrin receptor activity	GO:0005003	0.21509	0.66738	14	90	1	14702	EPHA7
GO:BP	regulation of signal transduction	GO:0009966	0.216011	0.665524	1926	89	17	14625	ALOX15,ANKRD17,ARHGAP35,ATR,BCR,CD36,DLG1,EPHA7,GCSAML,NRG1,PHF14,PLCB1,PLCL2,PRKN,RSPO2,STK38,WWC2
GO:BP	regulation of hemopoiesis	GO:1903706	0.216011	0.665524	257	89	4	14625	IL15,MITF,SCIN,TOX
GO:BP	eye development	GO:0001654	0.216011	0.665524	257	89	4	14625	ABCB5,ARHGAP35,DLG1,MITF
REAC	PLC beta mediated events	REAC:R-SSC-112043	0.216648	0.664245	29	49	2	7157	PDE1A,PLCB1
REAC	Activation of NMDA receptors and postsynaptic events	REAC:R-SSC-442755	0.216648	0.664245	25	49	2	7157	DLG1,GRIA4
REAC	Trafficking of AMPA receptors	REAC:R-SSC-399719	0.216648	0.664245	30	49	2	7157	DLG1,GRIA4
REAC	Activation of Na-permeable kainate receptors	REAC:R-SSC-451307	0.216648	0.664245	2	49	1	7157	GRIK1
REAC	Glutamate binding, activation of AMPA receptors and synaptic plasticity	REAC:R-SSC-399721	0.216648	0.664245	30	49	2	7157	DLG1,GRIA4
REAC	Free fatty acids regulate insulin secretion	REAC:R-SSC-400451	0.216648	0.664245	2	49	1	7157	CD36
REAC	Cell-cell junction organization	REAC:R-SSC-421270	0.216648	0.664245	31	49	2	7157	CADM2,CDH7
REAC	Adherens junctions interactions	REAC:R-SSC-418990	0.216648	0.664245	25	49	2	7157	CADM2,CDH7
REAC	Intracellular metabolism of fatty acids regulates insulin secretion	REAC:R-SSC-434313	0.216648	0.664245	2	49	1	7157	CD36
REAC	Scavenging by Class B Receptors	REAC:R-SSC-3000471	0.216648	0.664245	2	49	1	7157	CD36
REAC	Neurotransmitter receptors and postsynaptic signal transmission	REAC:R-SSC-112314	0.216648	0.664245	117	49	4	7157	DLG1,GRIA4,GRIK1,PLCB1
REAC	Cam-PDE 1 activation	REAC:R-SSC-111957	0.216648	0.664245	3	49	1	7157	PDE1A
REAC	Ubiquinol biosynthesis	REAC:R-SSC-2142789	0.216648	0.664245	3	49	1	7157	PDSS2
REAC	G-protein mediated events	REAC:R-SSC-112040	0.216648	0.664245	30	49	2	7157	PDE1A,PLCB1
GO:MF	amide binding	GO:0033218	0.217346	0.662849	168	90	3	14702	CD36,PEX5L,SLA-DQB1
GO:BP	defense response	GO:0006952	0.218036	0.661472	848	89	9	14625	ALOX15,ANKRD17,BCR,CD36,CD96,IL15,JAM3,JCHAIN,SLA-DQB1
GO:BP	negative regulation of metabolic process	GO:0009892	0.218406	0.660736	1930	89	17	14625	AEBP2,ATR,BCR,CD36,CD96,DLG1,GMNN,IL15,MITF,NRG1,PHF14,PLCB1,PLCL2,PRKN,STK38,TFDP2,WWC2
GO:BP	Rho protein signal transduction	GO:0007266	0.218436	0.660676	73	89	2	14625	ARHGAP35,BCR
GO:BP	response to molecule of bacterial origin	GO:0002237	0.218436	0.660676	159	89	3	14625	BCR,CD36,CD96
GO:BP	positive regulation of lymphocyte differentiation	GO:0045621	0.218436	0.660676	73	89	2	14625	IL15,TOX
GO:BP	cell growth	GO:0016049	0.219181	0.659197	259	89	4	14625	EPHA7,OSTN,PRKN,RIMS2
GO:BP	positive regulation of developmental process	GO:0051094	0.220144	0.657292	851	89	9	14625	CD36,IL15,PLCB1,PRKN,RIMS2,SCIN,SOX5,TOX,WIF1
GO:BP	regulation of cell cycle	GO:0051726	0.220215	0.657152	602	89	7	14625	ANKRD17,ATR,BCR,DLG1,GMNN,PLCB1,TFDP2
GO:BP	protein autophosphorylation	GO:0046777	0.220419	0.656751	160	89	3	14625	ATR,EPHA7,HTATIP2
GO:BP	positive regulation of autophagy of mitochondrion in response to mitochondrial depolarization	GO:1904925	0.220422	0.656745	13	89	1	14625	PRKN
GO:BP	regulation of axonogenesis	GO:0050770	0.220422	0.656745	74	89	2	14625	ARHGAP35,EPHA7
GO:BP	negative regulation of nucleocytoplasmic transport	GO:0046823	0.220422	0.656745	13	89	1	14625	CD36
GO:BP	regulation of integrin activation	GO:0033623	0.220422	0.656745	13	89	1	14625	JAM3
GO:BP	intestinal lipid absorption	GO:0098856	0.220422	0.656745	13	89	1	14625	CD36
GO:BP	cGMP-mediated signaling	GO:0019934	0.220422	0.656745	13	89	1	14625	CD36
GO:BP	I-kappaB kinase/NF-kappaB signaling	GO:0007249	0.220422	0.656745	161	89	3	14625	ANKRD17,CD36,PRKN
GO:BP	CD4-positive or CD8-positive, alpha-beta T cell lineage commitment	GO:0043369	0.220422	0.656745	13	89	1	14625	TOX
GO:BP	lipid digestion	GO:0044241	0.220422	0.656745	13	89	1	14625	CD36
GO:BP	inner ear morphogenesis	GO:0042472	0.220422	0.656745	75	89	2	14625	BCR,COL11A1
GO:BP	positive regulation of mitotic cell cycle	GO:0045931	0.220422	0.656745	75	89	2	14625	ANKRD17,PLCB1
GO:BP	regulation of antigen processing and presentation	GO:0002577	0.220422	0.656745	13	89	1	14625	SLA-DQB1
GO:BP	negative regulation of hippo signaling	GO:0035331	0.220422	0.656745	13	89	1	14625	WWC2
GO:BP	protein O-linked mannosylation	GO:0035269	0.220422	0.656745	13	89	1	14625	CRPPA
GO:BP	regulation of synaptic transmission, GABAergic	GO:0032228	0.220422	0.656745	13	89	1	14625	PLCL2
GO:BP	catecholamine uptake	GO:0090493	0.220422	0.656745	13	89	1	14625	PRKN
GO:BP	ERBB signaling pathway	GO:0038127	0.220422	0.656745	75	89	2	14625	FAM83B,NRG1
GO:BP	phasic smooth muscle contraction	GO:0014821	0.220422	0.656745	13	89	1	14625	DLG1
GO:BP	cellular response to superoxide	GO:0071451	0.220422	0.656745	13	89	1	14625	CD36
GO:BP	positive regulation of signal transduction by p53 class mediator	GO:1901798	0.220422	0.656745	13	89	1	14625	ATR
GO:BP	negative regulation of release of cytochrome c from mitochondria	GO:0090201	0.220422	0.656745	13	89	1	14625	PRKN
GO:BP	negative regulation of oxidative stress-induced intrinsic apoptotic signaling pathway	GO:1902176	0.220422	0.656745	13	89	1	14625	PRKN
GO:BP	cellular response to oxygen radical	GO:0071450	0.220422	0.656745	13	89	1	14625	CD36
GO:BP	cellular modified amino acid catabolic process	GO:0042219	0.220422	0.656745	13	89	1	14625	PCYOX1
GO:BP	positive regulation of myoblast differentiation	GO:0045663	0.220422	0.656745	13	89	1	14625	PLCB1
GO:BP	visual system development	GO:0150063	0.220422	0.656745	260	89	4	14625	ABCB5,ARHGAP35,DLG1,MITF
GO:MF	phosphotransferase activity, alcohol group as acceptor	GO:0016773	0.222443	0.652781	622	90	7	14702	ATR,BCR,EPHA7,GK5,GRK7,HTATIP2,STK38
GO:BP	positive regulation of intracellular signal transduction	GO:1902533	0.22251	0.652651	609	89	7	14625	ALOX15,ANKRD17,ATR,CD36,NRG1,PLCB1,PRKN
GO:BP	regulation of peptidyl-tyrosine phosphorylation	GO:0050730	0.22251	0.652651	163	89	3	14625	CD36,EPHA7,IL15
GO:BP	sensory system development	GO:0048880	0.22251	0.652651	264	89	4	14625	ABCB5,ARHGAP35,DLG1,MITF
GO:MF	oxygen binding	GO:0019825	0.223466	0.650788	15	90	1	14702	ALB
GO:MF	carbonate dehydratase activity	GO:0004089	0.223466	0.650788	15	90	1	14702	CA10
GO:BP	regulation of multicellular organismal development	GO:2000026	0.22389	0.649965	861	89	9	14625	DLG1,EPHA7,HTATIP2,IL15,MITF,PLCB1,SCIN,SOX5,TOX
GO:CC	triglyceride-rich plasma lipoprotein particle	GO:0034385	0.224857	0.648094	9	73	1	14548	PCYOX1
GO:CC	very-low-density lipoprotein particle	GO:0034361	0.224857	0.648094	9	73	1	14548	PCYOX1
GO:CC	immunoglobulin complex, circulating	GO:0042571	0.224857	0.648094	9	73	1	14548	JCHAIN
GO:BP	regulation of cell activation	GO:0050865	0.225044	0.647733	375	89	5	14625	BCR,DLG1,IL15,SLA-DQB1,TOX
GO:BP	defense response to other organism	GO:0098542	0.225261	0.647314	491	89	6	14625	ANKRD17,CD36,CD96,IL15,JCHAIN,SLA-DQB1
GO:MF	ligand-gated cation channel activity	GO:0099094	0.225334	0.647174	82	90	2	14702	GRIA4,PEX5L
GO:MF	histone deacetylase binding	GO:0042826	0.225334	0.647174	82	90	2	14702	GMNN,PRKN
GO:BP	positive regulation of chondrocyte differentiation	GO:0032332	0.226381	0.64516	14	89	1	14625	SOX5
GO:BP	regulation of autophagy of mitochondrion in response to mitochondrial depolarization	GO:1904923	0.226381	0.64516	14	89	1	14625	PRKN
GO:BP	axonal fasciculation	GO:0007413	0.226381	0.64516	14	89	1	14625	ARHGAP35
GO:BP	positive regulation of meiotic cell cycle	GO:0051446	0.226381	0.64516	14	89	1	14625	PLCB1
GO:BP	chemotaxis	GO:0006935	0.226381	0.64516	378	89	5	14625	ARHGAP35,CRPPA,DOCK2,EPHA7,JAM3
GO:BP	regulation of superoxide metabolic process	GO:0090322	0.226381	0.64516	14	89	1	14625	CD36
GO:BP	synaptic transmission, dopaminergic	GO:0001963	0.226381	0.64516	14	89	1	14625	PRKN
GO:BP	negative regulation of smooth muscle cell migration	GO:0014912	0.226381	0.64516	14	89	1	14625	SEMA6D
GO:BP	cellular protein-containing complex localization	GO:0034629	0.226381	0.64516	14	89	1	14625	DLG1
GO:BP	embryonic skeletal system morphogenesis	GO:0048704	0.226381	0.64516	78	89	2	14625	COL11A1,DLG1
GO:BP	asymmetric cell division	GO:0008356	0.226381	0.64516	14	89	1	14625	SOX5
GO:BP	inclusion body assembly	GO:0070841	0.226381	0.64516	14	89	1	14625	PRKN
GO:BP	protein mannosylation	GO:0035268	0.226381	0.64516	14	89	1	14625	CRPPA
GO:BP	negative regulation of smooth muscle cell differentiation	GO:0051151	0.226381	0.64516	14	89	1	14625	ANKRD17
GO:BP	regulation of RIG-I signaling pathway	GO:0039535	0.226381	0.64516	14	89	1	14625	ANKRD17
GO:BP	cholesterol storage	GO:0010878	0.226381	0.64516	14	89	1	14625	CD36
GO:BP	regulation of pattern recognition receptor signaling pathway	GO:0062207	0.226381	0.64516	77	89	2	14625	ANKRD17,CD36
GO:BP	low-density lipoprotein particle clearance	GO:0034383	0.226381	0.64516	14	89	1	14625	CD36
GO:BP	multicellular organismal signaling	GO:0035637	0.226381	0.64516	78	89	2	14625	JAM3,PKP2
GO:BP	negative regulation of oxidoreductase activity	GO:0051354	0.226381	0.64516	14	89	1	14625	PRKN
GO:BP	negative regulation of intrinsic apoptotic signaling pathway by p53 class mediator	GO:1902254	0.226381	0.64516	14	89	1	14625	PRKN
GO:BP	exosomal secretion	GO:1990182	0.226381	0.64516	14	89	1	14625	PRKN
GO:BP	postsynaptic signal transduction	GO:0098926	0.226381	0.64516	14	89	1	14625	PLCB1
GO:BP	neuron projection fasciculation	GO:0106030	0.226381	0.64516	14	89	1	14625	ARHGAP35
GO:BP	positive regulation of cell-cell adhesion	GO:0022409	0.226381	0.64516	166	89	3	14625	IL15,PTPN23,SLA-DQB1
GO:BP	morphogenesis of a branching structure	GO:0001763	0.226381	0.64516	167	89	3	14625	DLG1,EPHA7,RSPO2
GO:BP	response to fatty acid	GO:0070542	0.226381	0.64516	14	89	1	14625	CD36
GO:BP	negative regulation of mononuclear cell migration	GO:0071676	0.226381	0.64516	14	89	1	14625	PLCB1
GO:BP	negative regulation of organ growth	GO:0046621	0.226381	0.64516	14	89	1	14625	WWC2
GO:BP	positive regulation of T-helper 1 type immune response	GO:0002827	0.226381	0.64516	14	89	1	14625	SLA-DQB1
GO:MF	ubiquitin-specific protease binding	GO:1990381	0.227446	0.643121	16	90	1	14702	PRKN
GO:MF	exogenous protein binding	GO:0140272	0.227446	0.643121	16	90	1	14702	ALB
GO:MF	glucosyltransferase activity	GO:0046527	0.227446	0.643121	16	90	1	14702	UGGT1
GO:MF	phosphatidylinositol bisphosphate phosphatase activity	GO:0034593	0.227446	0.643121	16	90	1	14702	INPP4B
GO:MF	signal sequence binding	GO:0005048	0.227446	0.643121	16	90	1	14702	PEX5L
GO:BP	taxis	GO:0042330	0.228161	0.641759	381	89	5	14625	ARHGAP35,CRPPA,DOCK2,EPHA7,JAM3
GO:MF	methyltransferase activity	GO:0008168	0.228459	0.641192	177	90	3	14702	CAMKMT,FAXC,TGS1
GO:MF	heat shock protein binding	GO:0031072	0.229291	0.639613	85	90	2	14702	CAMKMT,PRKN
GO:BP	negative regulation of secretion by cell	GO:1903531	0.230214	0.637868	79	89	2	14625	BCR,PRKN
GO:CC	banded collagen fibril	GO:0098643	0.231101	0.636198	10	73	1	14548	COL11A1
GO:CC	MHC class II protein complex	GO:0042613	0.231101	0.636198	10	73	1	14548	SLA-DQB1
GO:CC	fibrillar collagen trimer	GO:0005583	0.231101	0.636198	10	73	1	14548	COL11A1
GO:CC	methylosome	GO:0034709	0.231101	0.636198	10	73	1	14548	SNRPG
GO:BP	regulation of odontogenesis	GO:0042481	0.233825	0.631109	15	89	1	14625	RSPO2
GO:BP	muscle contraction	GO:0006936	0.233825	0.631109	172	89	3	14625	DLG1,GAA,PKP2
GO:BP	extracellular exosome biogenesis	GO:0097734	0.233825	0.631109	15	89	1	14625	PRKN
GO:BP	antigen processing and presentation of peptide or polysaccharide antigen via MHC class II	GO:0002504	0.233825	0.631109	15	89	1	14625	SLA-DQB1
GO:BP	regulation of chromatin binding	GO:0035561	0.233825	0.631109	15	89	1	14625	GMNN
GO:BP	female sex differentiation	GO:0046660	0.233825	0.631109	80	89	2	14625	AFP,GPR149
GO:BP	trachea development	GO:0060438	0.233825	0.631109	15	89	1	14625	RSPO2
GO:BP	positive regulation of blood coagulation	GO:0030194	0.233825	0.631109	15	89	1	14625	CD36
GO:BP	negative regulation of protein transport	GO:0051224	0.233825	0.631109	80	89	2	14625	CD36,PRKN
GO:BP	regulation of mitotic cell cycle phase transition	GO:1901990	0.233825	0.631109	171	89	3	14625	ANKRD17,DLG1,PLCB1
GO:BP	interleukin-6-mediated signaling pathway	GO:0070102	0.233825	0.631109	15	89	1	14625	ST18
GO:BP	cardioblast differentiation	GO:0010002	0.233825	0.631109	15	89	1	14625	NRG1
GO:BP	regulation of cellular amine metabolic process	GO:0033238	0.233825	0.631109	15	89	1	14625	PRKN
GO:BP	regulation of endothelial cell development	GO:1901550	0.233825	0.631109	15	89	1	14625	PLCB1
GO:BP	response to superoxide	GO:0000303	0.233825	0.631109	15	89	1	14625	CD36
GO:BP	response to oxygen radical	GO:0000305	0.233825	0.631109	15	89	1	14625	CD36
GO:BP	neuromuscular process controlling posture	GO:0050884	0.233825	0.631109	15	89	1	14625	GAA
GO:BP	female gamete generation	GO:0007292	0.233825	0.631109	80	89	2	14625	AFP,GPR149
GO:BP	localization within membrane	GO:0051668	0.233825	0.631109	387	89	5	14625	DLG1,DOCK2,PKP2,PRKN,PTPN23
GO:BP	chondrocyte differentiation	GO:0002062	0.233825	0.631109	80	89	2	14625	COL11A1,SOX5
GO:BP	positive regulation of hemostasis	GO:1900048	0.233825	0.631109	15	89	1	14625	CD36
GO:BP	regulation of mononuclear cell migration	GO:0071675	0.233825	0.631109	80	89	2	14625	GCSAML,PLCB1
GO:BP	regulation of establishment of endothelial barrier	GO:1903140	0.233825	0.631109	15	89	1	14625	PLCB1
GO:BP	modulation by host of viral genome replication	GO:0044827	0.233825	0.631109	15	89	1	14625	PRKN
GO:BP	retinal ganglion cell axon guidance	GO:0031290	0.233825	0.631109	15	89	1	14625	EPHA7
GO:BP	nuclear DNA replication	GO:0033260	0.233825	0.631109	15	89	1	14625	GMNN
GO:BP	glomerular filtration	GO:0003094	0.233825	0.631109	15	89	1	14625	JCHAIN
GO:BP	protein modification process	GO:0036211	0.2356	0.627824	2564	89	21	14625	ATR,B3GALT1,BCR,CAMKMT,CD36,CRPPA,DLG1,DZIP3,EPHA7,GRK7,HTATIP2,IL15,NRG1,PARP8,PARP12,PLCL2,PRKN,PTPN4,PTPN23,STK38,UGGT1
GO:BP	neurotransmitter secretion	GO:0007269	0.2356	0.627824	82	89	2	14625	PRKN,RIMS2
GO:BP	cellular protein modification process	GO:0006464	0.2356	0.627824	2564	89	21	14625	ATR,B3GALT1,BCR,CAMKMT,CD36,CRPPA,DLG1,DZIP3,EPHA7,GRK7,HTATIP2,IL15,NRG1,PARP8,PARP12,PLCL2,PRKN,PTPN4,PTPN23,STK38,UGGT1
GO:BP	signal release from synapse	GO:0099643	0.2356	0.627824	82	89	2	14625	PRKN,RIMS2
GO:BP	activation of immune response	GO:0002253	0.2356	0.627824	173	89	3	14625	GCSAML,PLCL2,SUSD4
GO:BP	cardiac septum development	GO:0003279	0.2356	0.627824	82	89	2	14625	DNAH11,XIRP2
GO:BP	cell fate commitment	GO:0045165	0.2356	0.627824	173	89	3	14625	MITF,SOX5,TOX
GO:BP	regulation of protein phosphorylation	GO:0001932	0.2356	0.627824	755	89	8	14625	CD36,DLG1,EPHA7,IL15,NRG1,PLCL2,PRKN,STK38
GO:CC	MHC protein complex	GO:0042611	0.236394	0.626363	11	73	1	14548	SLA-DQB1
GO:CC	guanyl-nucleotide exchange factor complex	GO:0032045	0.236394	0.626363	11	73	1	14548	WDR41
GO:CC	GTPase activator complex	GO:1902773	0.236394	0.626363	11	73	1	14548	WDR41
GO:CC	bicellular tight junction	GO:0005923	0.236394	0.626363	73	73	2	14548	DLG1,JAM3
GO:BP	regulation of viral-induced cytoplasmic pattern recognition receptor signaling pathway	GO:0039531	0.240174	0.619475	16	89	1	14625	ANKRD17
GO:BP	positive regulation of lipid storage	GO:0010884	0.240174	0.619475	16	89	1	14625	CD36
GO:BP	homophilic cell adhesion via plasma membrane adhesion molecules	GO:0007156	0.240174	0.619475	84	89	2	14625	CDH7,PTPN23
GO:BP	activation of protein kinase B activity	GO:0032148	0.240174	0.619475	16	89	1	14625	NRG1
GO:BP	extracellular vesicle biogenesis	GO:0140112	0.240174	0.619475	16	89	1	14625	PRKN
GO:BP	negative regulation of establishment of protein localization	GO:1904950	0.240174	0.619475	83	89	2	14625	CD36,PRKN
GO:BP	definitive hemopoiesis	GO:0060216	0.240174	0.619475	16	89	1	14625	BCR
GO:BP	positive regulation of interleukin-17 production	GO:0032740	0.240174	0.619475	16	89	1	14625	IL15
GO:BP	negative regulation of oxidative stress-induced neuron death	GO:1903204	0.240174	0.619475	16	89	1	14625	PRKN
GO:BP	positive regulation of sodium ion transport	GO:0010765	0.240174	0.619475	16	89	1	14625	FGF12
GO:BP	leukocyte activation involved in immune response	GO:0002366	0.240174	0.619475	176	89	3	14625	BCR,DOCK2,PLCL2
GO:BP	regulation of the force of heart contraction	GO:0002026	0.240174	0.619475	16	89	1	14625	GAA
GO:BP	negative regulation of endoplasmic reticulum stress-induced intrinsic apoptotic signaling pathway	GO:1902236	0.240174	0.619475	16	89	1	14625	PRKN
GO:BP	regulation of cytoplasmic transport	GO:1903649	0.240174	0.619475	16	89	1	14625	PTPN23
GO:BP	positive regulation of neuron apoptotic process	GO:0043525	0.240174	0.619475	16	89	1	14625	EPHA7
GO:BP	regulation of macrophage derived foam cell differentiation	GO:0010743	0.240174	0.619475	16	89	1	14625	CD36
GO:BP	myelination	GO:0042552	0.240174	0.619475	84	89	2	14625	DLG1,JAM3
GO:BP	positive regulation of coagulation	GO:0050820	0.240174	0.619475	16	89	1	14625	CD36
GO:BP	negative regulation of protein-containing complex assembly	GO:0031333	0.240174	0.619475	84	89	2	14625	JAM3,SCIN
GO:BP	melanocyte differentiation	GO:0030318	0.240174	0.619475	16	89	1	14625	MITF
GO:BP	renal filtration	GO:0097205	0.240174	0.619475	16	89	1	14625	JCHAIN
GO:BP	cartilage condensation	GO:0001502	0.240174	0.619475	16	89	1	14625	COL11A1
GO:BP	regulation of cell shape	GO:0008360	0.240174	0.619475	84	89	2	14625	ARHGAP35,DLG1
GO:CC	immunoglobulin complex	GO:0019814	0.240918	0.618131	12	73	1	14548	JCHAIN
GO:CC	filamentous actin	GO:0031941	0.240918	0.618131	12	73	1	14548	JAM3
GO:CC	dendritic shaft	GO:0043198	0.240918	0.618131	12	73	1	14548	ZNF804A
GO:CC	methyltransferase complex	GO:0034708	0.240918	0.618131	78	73	2	14548	AEBP2,SNRPG
GO:CC	tight junction	GO:0070160	0.241775	0.616588	79	73	2	14548	DLG1,JAM3
GO:BP	bone mineralization	GO:0030282	0.243758	0.613041	85	89	2	14625	ALOX15,RSPO2
GO:BP	cellular component organization	GO:0016043	0.244508	0.611707	3941	89	30	14625	ALOX15,ARHGAP35,ARHGEF26,ATR,BCR,CAMKMT,CD36,COL11A1,CRPPA,DLG1,DOCK2,EPHA7,GAA,GMNN,HFM1,JAM3,JCHAIN,MITF,NRG1,OSTN,PKP2,PLCB1,PRKN,PTPN23,RIMS2,SCIN,SNRPG,TOX,XIRP2,ZNF804A
GO:MF	protein tyrosine phosphatase activity	GO:0004725	0.244918	0.610979	90	90	2	14702	PTPN4,PTPN23
GO:MF	actinin binding	GO:0042805	0.244918	0.610979	18	90	1	14702	XIRP2
GO:MF	phosphatidylcholine binding	GO:0031210	0.244918	0.610979	18	90	1	14702	JCHAIN
GO:MF	lipase activity	GO:0016298	0.244918	0.610979	89	90	2	14702	PLCB1,PLCL2
GO:MF	quaternary ammonium group binding	GO:0050997	0.244918	0.610979	18	90	1	14702	JCHAIN
GO:BP	positive regulation of cell projection organization	GO:0031346	0.245676	0.609637	179	89	3	14625	ARHGAP35,TOX,ZNF804A
GO:BP	cell activation involved in immune response	GO:0002263	0.245676	0.609637	179	89	3	14625	BCR,DOCK2,PLCL2
GO:BP	phosphate-containing compound metabolic process	GO:0006796	0.245676	0.609637	2005	89	17	14625	ALOX15,ATR,BCR,CD36,DLG1,EPHA7,GRK7,HTATIP2,IL15,MOCS2,NRG1,PLCB1,PLCL2,PRKN,PTPN4,PTPN23,STK38
GO:MF	transferase activity, transferring one-carbon groups	GO:0016741	0.246555	0.608086	187	90	3	14702	CAMKMT,FAXC,TGS1
GO:MF	phospholipid binding	GO:0005543	0.246555	0.608086	295	90	4	14702	ALOX15,ARHGAP35,JCHAIN,PLCB1
GO:BP	ensheathment of neurons	GO:0007272	0.246979	0.607341	86	89	2	14625	DLG1,JAM3
GO:BP	axon ensheathment	GO:0008366	0.246979	0.607341	86	89	2	14625	DLG1,JAM3
GO:MF	protein kinase activity	GO:0004672	0.247773	0.605945	533	90	6	14702	ATR,BCR,EPHA7,GRK7,HTATIP2,STK38
GO:BP	startle response	GO:0001964	0.248135	0.605311	17	89	1	14625	PRKN
GO:BP	mannosylation	GO:0097502	0.248135	0.605311	17	89	1	14625	CRPPA
GO:BP	collateral sprouting	GO:0048668	0.248135	0.605311	17	89	1	14625	EPHA7
GO:BP	negative regulation of antigen receptor-mediated signaling pathway	GO:0050858	0.248135	0.605311	17	89	1	14625	PLCL2
GO:BP	negative regulation of Rho protein signal transduction	GO:0035024	0.248135	0.605311	17	89	1	14625	ARHGAP35
GO:BP	regulation of hippo signaling	GO:0035330	0.248135	0.605311	17	89	1	14625	WWC2
GO:BP	heparan sulfate proteoglycan biosynthetic process	GO:0015012	0.248135	0.605311	17	89	1	14625	NDST3
GO:BP	synaptic transmission, GABAergic	GO:0051932	0.248135	0.605311	17	89	1	14625	PLCL2
GO:BP	smooth muscle tissue development	GO:0048745	0.248135	0.605311	17	89	1	14625	DLG1
GO:BP	regulation of cellular carbohydrate metabolic process	GO:0010675	0.248135	0.605311	87	89	2	14625	PRKN,SLC35B4
GO:BP	muscle cell cellular homeostasis	GO:0046716	0.248135	0.605311	17	89	1	14625	GAA
GO:BP	CD8-positive, alpha-beta T cell activation	GO:0036037	0.248135	0.605311	17	89	1	14625	TOX
GO:BP	C21-steroid hormone metabolic process	GO:0008207	0.248135	0.605311	17	89	1	14625	AFP
GO:BP	arachidonic acid metabolic process	GO:0019369	0.248135	0.605311	17	89	1	14625	ALOX15
GO:BP	regulation of megakaryocyte differentiation	GO:0045652	0.248135	0.605311	17	89	1	14625	SCIN
GO:BP	myeloid leukocyte cytokine production	GO:0061082	0.248135	0.605311	17	89	1	14625	CD36
GO:MF	carboxylic ester hydrolase activity	GO:0052689	0.248193	0.60521	92	90	2	14702	LARS2,NDST3
GO:MF	cell adhesion mediator activity	GO:0098631	0.249329	0.603227	19	90	1	14702	JAM3
GO:MF	transferase activity, transferring phosphorus-containing groups	GO:0016772	0.249488	0.602951	791	90	8	14702	ATR,BCR,CRPPA,EPHA7,GK5,GRK7,HTATIP2,STK38
GO:BP	connective tissue development	GO:0061448	0.249864	0.602296	182	89	3	14625	COL11A1,RSPO2,SOX5
GO:BP	phosphorus metabolic process	GO:0006793	0.250425	0.601322	2017	89	17	14625	ALOX15,ATR,BCR,CD36,DLG1,EPHA7,GRK7,HTATIP2,IL15,MOCS2,NRG1,PLCB1,PLCL2,PRKN,PTPN4,PTPN23,STK38
GO:BP	positive regulation of cell growth	GO:0030307	0.251205	0.599972	88	89	2	14625	PRKN,RIMS2
GO:BP	B cell differentiation	GO:0030183	0.251205	0.599972	88	89	2	14625	PLCL2,SLA-DQB1
GO:BP	epithelium development	GO:0060429	0.252038	0.598534	778	89	8	14625	ARHGAP35,ARHGEF26,BCR,DLG1,EPHA7,NRG1,PLCB1,RSPO2
GO:MF	ATP-dependent microtubule motor activity, minus-end-directed	GO:0008569	0.252997	0.596885	20	90	1	14702	DNAH11
GO:MF	protein phosphatase inhibitor activity	GO:0004864	0.252997	0.596885	20	90	1	14702	PPP1R1C
GO:MF	semaphorin receptor binding	GO:0030215	0.252997	0.596885	20	90	1	14702	SEMA6D
GO:MF	galactosyltransferase activity	GO:0008378	0.252997	0.596885	20	90	1	14702	B3GALT1
GO:MF	enzyme binding	GO:0019899	0.252997	0.596885	1336	90	12	14702	DLG1,DZIP3,FAM83B,GMNN,PEX5L,PKP2,PLCB1,PRKN,PTPN23,SLA-DQB1,STK38,WWC2
GO:BP	cellular macromolecule metabolic process	GO:0044260	0.25447	0.594363	5694	89	41	14625	AEBP2,ANKRD17,ATR,B3GALT1,BCR,CAMKMT,CD36,COL11A1,CRPPA,DLG1,DZIP3,EPHA7,GAA,GMNN,GRK7,HFM1,HTATIP2,IL15,LARS2,MITF,MOCS2,NDST3,NRG1,PARP8,PARP12,PCYOX1,PHF14,PLCB1,PLCL2,PRKN,PTPN4,PTPN23,ST18,STK38,TFDP2,TGS1,TOX,UGGT1,WWC2,ZNF333,ZNF609
GO:CC	complex of collagen trimers	GO:0098644	0.254501	0.59431	15	73	1	14548	COL11A1
GO:CC	organelle	GO:0043226	0.254501	0.59431	8445	73	49	14548	AEBP2,AHCYL2,ALB,ALOX15,ANKRD17,ARHGAP35,ATR,B3GALT1,BCR,CAMKMT,CD36,DLG1,DNAH11,GAA,GASK1B,GMNN,HTATIP2,IL15,JAM3,MITF,MOCS2,NCAM2,NNT,NRG1,PCYOX1,PHF14,PKP2,PLCB1,PNISR,PRKN,PTPN4,PTPN23,RALYL,RBFOX1,SCIN,SEMA6D,SLA-DQB1,SLC35B4,SNRPG,SORCS3,ST18,STK38,TFDP2,TGS1,TOX,UGGT1,XIRP2,ZNF609,ZNF804A
GO:CC	desmosome	GO:0030057	0.254501	0.59431	14	73	1	14548	JAM3
GO:CC	SMN-Sm protein complex	GO:0034719	0.254501	0.59431	14	73	1	14548	SNRPG
GO:CC	ESC/E(Z) complex	GO:0035098	0.254501	0.59431	15	73	1	14548	AEBP2
GO:CC	supramolecular fiber	GO:0099512	0.254501	0.59431	433	73	5	14548	COL11A1,DLG1,JAM3,XIRP2,ZNF804A
GO:CC	enzyme activator complex	GO:0150005	0.254501	0.59431	15	73	1	14548	WDR41
GO:CC	apical junction complex	GO:0043296	0.254501	0.59431	88	73	2	14548	DLG1,JAM3
GO:CC	supramolecular polymer	GO:0099081	0.254501	0.59431	438	73	5	14548	COL11A1,DLG1,JAM3,XIRP2,ZNF804A
GO:CC	U1 snRNP	GO:0005685	0.254501	0.59431	14	73	1	14548	SNRPG
GO:BP	small GTPase mediated signal transduction	GO:0007264	0.25591	0.591913	292	89	4	14625	ARHGAP35,BCR,DOCK2,DOCK3
GO:BP	regulation of cell population proliferation	GO:0042127	0.256438	0.591017	1047	89	10	14625	DLG1,IL15,LIFR,MITF,NRG1,PHF14,SCIN,ST18,TOX,ZNF609
GO:BP	negative regulation of cell junction assembly	GO:1901889	0.256438	0.591017	18	89	1	14625	EPHA7
GO:BP	response to lipoprotein particle	GO:0055094	0.256438	0.591017	18	89	1	14625	CD36
GO:BP	positive regulation of cell-substrate adhesion	GO:0010811	0.256438	0.591017	90	89	2	14625	ALOX15,CD36
GO:BP	dopamine metabolic process	GO:0042417	0.256438	0.591017	18	89	1	14625	PRKN
GO:BP	regulation of actin nucleation	GO:0051125	0.256438	0.591017	18	89	1	14625	SCIN
GO:BP	phosphatidylethanolamine metabolic process	GO:0046337	0.256438	0.591017	18	89	1	14625	ALOX15
GO:BP	carbohydrate derivative metabolic process	GO:1901135	0.256438	0.591017	655	89	7	14625	B3GALT1,COL11A1,CRPPA,IL15,NDST3,PLCB1,UGGT1
GO:BP	pinocytosis	GO:0006907	0.256438	0.591017	18	89	1	14625	DOCK2
GO:BP	positive regulation of lymphocyte activation	GO:0051251	0.256438	0.591017	185	89	3	14625	IL15,SLA-DQB1,TOX
GO:BP	negative regulation of cytokine production involved in immune response	GO:0002719	0.256438	0.591017	18	89	1	14625	CD96
GO:BP	regulation of receptor binding	GO:1900120	0.256438	0.591017	18	89	1	14625	PLCL2
GO:BP	cerebral cortex neuron differentiation	GO:0021895	0.256438	0.591017	18	89	1	14625	TOX
GO:MF	intracellular ligand-gated ion channel activity	GO:0005217	0.257738	0.588822	21	90	1	14702	PEX5L
GO:MF	growth factor binding	GO:0019838	0.257738	0.588822	98	90	2	14702	EPHA7,LIFR
GO:MF	cullin family protein binding	GO:0097602	0.257738	0.588822	21	90	1	14702	PRKN
GO:MF	antigen binding	GO:0003823	0.257738	0.588822	21	90	1	14702	SLA-DQB1
GO:MF	phosphatidylinositol 3-kinase binding	GO:0043548	0.257738	0.588822	21	90	1	14702	FAM83B
GO:CC	protein-containing complex	GO:0032991	0.257936	0.588488	3610	73	24	14548	AEBP2,ALB,BCR,CAMKMT,CD36,COL11A1,DLG1,DNAH11,JAM3,JCHAIN,LIFR,MITF,MOCS2,PCYOX1,PDSS2,PEX5L,PLCB1,PRKN,SLA-DQB1,SNRPG,ST18,TFDP2,UGGT1,WDR41
GO:CC	plasma lipoprotein particle	GO:0034358	0.260253	0.584604	16	73	1	14548	PCYOX1
GO:CC	lipoprotein particle	GO:1990777	0.260253	0.584604	16	73	1	14548	PCYOX1
GO:BP	import across plasma membrane	GO:0098739	0.260647	0.583947	91	89	2	14625	CD36,DLG1
GO:BP	regulation of muscle contraction	GO:0006937	0.260647	0.583947	91	89	2	14625	DLG1,PKP2
GO:MF	3',5'-cyclic-nucleotide phosphodiesterase activity	GO:0004114	0.260797	0.583698	22	90	1	14702	PDE1A
GO:MF	protein-lipid complex binding	GO:0071814	0.260797	0.583698	22	90	1	14702	CD36
GO:MF	phosphatidylinositol phosphate phosphatase activity	GO:0052866	0.260797	0.583698	22	90	1	14702	INPP4B
GO:MF	DNA secondary structure binding	GO:0000217	0.260797	0.583698	22	90	1	14702	LIN54
GO:MF	lipoprotein particle binding	GO:0071813	0.260797	0.583698	22	90	1	14702	CD36
GO:MF	oxidoreductase activity, acting on single donors with incorporation of molecular oxygen, incorporation of two atoms of oxygen	GO:0016702	0.260797	0.583698	22	90	1	14702	ALOX15
REAC	Transmission across Chemical Synapses	REAC:R-SSC-112315	0.261715	0.582171	165	49	4	7157	DLG1,GRIA4,GRIK1,PLCB1
GO:CC	actin cytoskeleton	GO:0015629	0.262415	0.581012	323	73	4	14548	ARHGAP35,JAM3,SCIN,XIRP2
GO:BP	dopamine transport	GO:0015872	0.262694	0.580549	19	89	1	14625	PRKN
GO:BP	foam cell differentiation	GO:0090077	0.262694	0.580549	19	89	1	14625	CD36
GO:BP	learning	GO:0007612	0.262694	0.580549	92	89	2	14625	PRKN,SORCS3
GO:BP	actin filament capping	GO:0051693	0.262694	0.580549	19	89	1	14625	SCIN
GO:BP	glycosphingolipid biosynthetic process	GO:0006688	0.262694	0.580549	19	89	1	14625	B3GALT1
GO:BP	cellular response to lipoprotein particle stimulus	GO:0071402	0.262694	0.580549	19	89	1	14625	CD36
GO:BP	regulation of intrinsic apoptotic signaling pathway by p53 class mediator	GO:1902253	0.262694	0.580549	19	89	1	14625	PRKN
GO:BP	cell-cell signaling involved in cardiac conduction	GO:0086019	0.262694	0.580549	19	89	1	14625	PKP2
GO:BP	gamma-aminobutyric acid signaling pathway	GO:0007214	0.262694	0.580549	19	89	1	14625	PLCL2
GO:BP	RIG-I signaling pathway	GO:0039529	0.262694	0.580549	19	89	1	14625	ANKRD17
GO:BP	cell cycle DNA replication	GO:0044786	0.262694	0.580549	19	89	1	14625	GMNN
GO:BP	regulation of protein polyubiquitination	GO:1902914	0.262694	0.580549	19	89	1	14625	PRKN
GO:BP	regulation of autophagy of mitochondrion	GO:1903146	0.262694	0.580549	19	89	1	14625	PRKN
GO:BP	DNA demethylation	GO:0080111	0.262694	0.580549	19	89	1	14625	TOX
GO:BP	regulation of lymphocyte activation	GO:0051249	0.262694	0.580549	299	89	4	14625	DLG1,IL15,SLA-DQB1,TOX
GO:BP	regulation of oxidative stress-induced neuron death	GO:1903203	0.262694	0.580549	19	89	1	14625	PRKN
GO:BP	neurotransmitter reuptake	GO:0098810	0.262694	0.580549	19	89	1	14625	PRKN
GO:BP	long-term synaptic depression	GO:0060292	0.262694	0.580549	19	89	1	14625	SORCS3
GO:BP	endochondral bone growth	GO:0003416	0.262694	0.580549	19	89	1	14625	OSTN
GO:BP	positive regulation of nitric oxide biosynthetic process	GO:0045429	0.262694	0.580549	19	89	1	14625	CD36
GO:BP	response to mitochondrial depolarisation	GO:0098780	0.262694	0.580549	19	89	1	14625	PRKN
GO:BP	cell aggregation	GO:0098743	0.262694	0.580549	19	89	1	14625	COL11A1
GO:BP	ear morphogenesis	GO:0042471	0.262694	0.580549	92	89	2	14625	BCR,COL11A1
GO:BP	macrophage derived foam cell differentiation	GO:0010742	0.262694	0.580549	19	89	1	14625	CD36
REAC	Activation of AMPA receptors	REAC:R-SSC-399710	0.262863	0.58027	4	49	1	7157	GRIA4
GO:BP	T cell differentiation	GO:0030217	0.265201	0.576424	191	89	3	14625	DOCK2,IL15,TOX
GO:BP	phosphorylation	GO:0016310	0.266267	0.574683	1338	89	12	14625	ATR,BCR,CD36,DLG1,EPHA7,GRK7,HTATIP2,IL15,NRG1,PLCL2,PRKN,STK38
REAC	Visual phototransduction	REAC:R-SSC-2187338	0.266806	0.573805	41	49	2	7157	CAMKMT,GRK7
REAC	NTRK2 activates RAC1	REAC:R-SSC-9032759	0.266806	0.573805	5	49	1	7157	DOCK3
REAC	Inositol phosphate metabolism	REAC:R-SSC-1483249	0.266806	0.573805	41	49	2	7157	INPP4B,PLCB1
REAC	Activated NTRK2 signals through FYN	REAC:R-SSC-9032500	0.266806	0.573805	5	49	1	7157	DOCK3
REAC	Metabolism of non-coding RNA	REAC:R-SSC-194441	0.266806	0.573805	43	49	2	7157	SNRPG,TGS1
REAC	snRNP Assembly	REAC:R-SSC-191859	0.266806	0.573805	43	49	2	7157	SNRPG,TGS1
GO:BP	cell-cell signaling by wnt	GO:0198738	0.268312	0.571361	302	89	4	14625	MITF,PRKN,PTPN23,RSPO2
GO:CC	podosome	GO:0002102	0.268758	0.570638	17	73	1	14548	SCIN
GO:CC	cytosol	GO:0005829	0.268758	0.570638	2398	73	17	14548	AHCYL2,ALOX15,BCR,CRPPA,DOCK3,GMNN,HTATIP2,IL15,MOCS2,PDSS2,PNISR,PRKN,RUFY3,SNRPG,STK38,TGS1,WWC2
REAC	Semaphorin interactions	REAC:R-SSC-373755	0.269033	0.570195	44	49	2	7157	ARHGAP35,SEMA6D
GO:BP	cellular response to gamma radiation	GO:0071480	0.270167	0.568368	20	89	1	14625	ATR
GO:BP	negative regulation of signal transduction by p53 class mediator	GO:1901797	0.270167	0.568368	20	89	1	14625	PRKN
GO:BP	amyloid fibril formation	GO:1990000	0.270167	0.568368	20	89	1	14625	CD36
GO:BP	neutrophil mediated immunity	GO:0002446	0.270167	0.568368	20	89	1	14625	BCR
GO:BP	positive regulation of potassium ion transport	GO:0043268	0.270167	0.568368	20	89	1	14625	DLG1
GO:BP	T cell lineage commitment	GO:0002360	0.270167	0.568368	20	89	1	14625	TOX
GO:BP	glutamate receptor signaling pathway	GO:0007215	0.270167	0.568368	20	89	1	14625	PLCB1
GO:BP	positive regulation of nitric oxide metabolic process	GO:1904407	0.270167	0.568368	20	89	1	14625	CD36
GO:BP	regulation of T-helper 1 type immune response	GO:0002825	0.270167	0.568368	20	89	1	14625	SLA-DQB1
GO:BP	cellular response to amyloid-beta	GO:1904646	0.270167	0.568368	20	89	1	14625	CD36
GO:BP	regulation of T cell differentiation in thymus	GO:0033081	0.270167	0.568368	20	89	1	14625	TOX
GO:BP	epithelial cilium movement involved in extracellular fluid movement	GO:0003351	0.270167	0.568368	20	89	1	14625	DNAH11
GO:BP	cellular carbohydrate catabolic process	GO:0044275	0.270167	0.568368	20	89	1	14625	GAA
GO:BP	secondary palate development	GO:0062009	0.270167	0.568368	20	89	1	14625	DLG1
GO:BP	regulation of oxidative stress-induced intrinsic apoptotic signaling pathway	GO:1902175	0.270167	0.568368	20	89	1	14625	PRKN
GO:BP	integrin activation	GO:0033622	0.270167	0.568368	20	89	1	14625	JAM3
GO:BP	detection of mechanical stimulus involved in sensory perception	GO:0050974	0.270167	0.568368	20	89	1	14625	COL11A1
GO:MF	cyclic-nucleotide phosphodiesterase activity	GO:0004112	0.270434	0.567939	23	90	1	14702	PDE1A
GO:BP	membrane organization	GO:0061024	0.270822	0.567316	423	89	5	14625	ALOX15,CD36,DLG1,DOCK2,PRKN
GO:BP	cell cycle phase transition	GO:0044770	0.272644	0.564404	306	89	4	14625	ANKRD17,ATR,DLG1,PLCB1
GO:MF	epidermal growth factor receptor binding	GO:0005154	0.272873	0.56404	24	90	1	14702	FAM83B
GO:MF	potassium channel regulator activity	GO:0015459	0.272873	0.56404	24	90	1	14702	DLG1
GO:MF	phosphatase inhibitor activity	GO:0019212	0.272873	0.56404	24	90	1	14702	PPP1R1C
GO:MF	UDP-glycosyltransferase activity	GO:0008194	0.272873	0.56404	105	90	2	14702	B3GALT1,UGGT1
GO:MF	oxidoreductase activity, acting on single donors with incorporation of molecular oxygen	GO:0016701	0.272873	0.56404	24	90	1	14702	ALOX15
GO:MF	transcription corepressor activity	GO:0003714	0.272873	0.56404	105	90	2	14702	GMNN,PRKN
REAC	Sema4D mediated inhibition of cell attachment and migration	REAC:R-SSC-416550	0.272978	0.563873	6	49	1	7157	ARHGAP35
REAC	Opioid Signalling	REAC:R-SSC-111885	0.272978	0.563873	46	49	2	7157	PDE1A,PLCB1
REAC	Cross-presentation of particulate exogenous antigens (phagosomes)	REAC:R-SSC-1236973	0.272978	0.563873	6	49	1	7157	CD36
GO:BP	regulation of secretion by cell	GO:1903530	0.274752	0.561059	307	89	4	14625	BCR,PRKN,PTPN23,RIMS2
GO:BP	establishment of cell polarity	GO:0030010	0.275764	0.559462	97	89	2	14625	DOCK2,JAM3
GO:BP	neuron death in response to oxidative stress	GO:0036475	0.277269	0.557098	21	89	1	14625	PRKN
GO:BP	plasma lipoprotein particle clearance	GO:0034381	0.277269	0.557098	21	89	1	14625	CD36
GO:BP	signal transduction by p53 class mediator	GO:0072331	0.277269	0.557098	98	89	2	14625	ATR,PRKN
GO:BP	negative regulation of insulin secretion	GO:0046676	0.277269	0.557098	21	89	1	14625	PRKN
GO:BP	DNA dealkylation	GO:0035510	0.277269	0.557098	21	89	1	14625	TOX
GO:BP	intermediate filament organization	GO:0045109	0.277269	0.557098	21	89	1	14625	PKP2
GO:BP	metal ion export	GO:0070839	0.277269	0.557098	21	89	1	14625	DLG1
GO:BP	positive regulation of cilium assembly	GO:0045724	0.277269	0.557098	21	89	1	14625	ARHGAP35
GO:BP	protein localization to postsynaptic membrane	GO:1903539	0.277269	0.557098	21	89	1	14625	DLG1
GO:BP	protein localization to postsynapse	GO:0062237	0.277269	0.557098	21	89	1	14625	DLG1
GO:BP	negative regulation of cellular metabolic process	GO:0031324	0.277269	0.557098	1637	89	14	14625	AEBP2,ATR,BCR,CD36,DLG1,GMNN,MITF,NRG1,PHF14,PLCB1,PRKN,STK38,TFDP2,WWC2
GO:BP	phagocytosis, recognition	GO:0006910	0.277269	0.557098	21	89	1	14625	CD36
GO:BP	positive regulation of DNA-templated transcription, initiation	GO:2000144	0.277269	0.557098	21	89	1	14625	MITF
GO:BP	regulation of platelet-derived growth factor receptor signaling pathway	GO:0010640	0.277269	0.557098	21	89	1	14625	PHF14
GO:BP	insulin-like growth factor receptor signaling pathway	GO:0048009	0.277269	0.557098	21	89	1	14625	PLCB1
GO:BP	bone growth	GO:0098868	0.277269	0.557098	21	89	1	14625	OSTN
GO:BP	biological process involved in interspecies interaction between organisms	GO:0044419	0.277518	0.556709	812	89	8	14625	ANKRD17,BCR,CD36,CD96,IL15,JCHAIN,PRKN,SLA-DQB1
GO:BP	regulation of leukocyte differentiation	GO:1902105	0.278556	0.555087	199	89	3	14625	IL15,MITF,TOX
GO:MF	phosphatidylinositol phosphate binding	GO:1901981	0.279192	0.554096	108	90	2	14702	ALOX15,PLCB1
GO:MF	drug binding	GO:0008144	0.279192	0.554096	25	90	1	14702	ALB
GO:MF	protein kinase C binding	GO:0005080	0.279192	0.554096	25	90	1	14702	PKP2
GO:CC	neuron projection	GO:0043005	0.279832	0.553102	471	73	5	14548	AHCYL2,DLG1,NCAM2,PRKN,ZNF804A
GO:BP	negative regulation of response to stimulus	GO:0048585	0.280316	0.552352	1084	89	10	14625	ALOX15,ARHGAP35,BCR,CD96,DLG1,PHF14,PLCL2,PRKN,STK38,WWC2
GO:CC	axon	GO:0030424	0.283042	0.548149	211	73	3	14548	DLG1,NCAM2,ZNF804A
GO:BP	import into nucleus	GO:0051170	0.283204	0.5479	100	89	2	14625	CD36,HTATIP2
GO:BP	regulation of meiotic nuclear division	GO:0040020	0.283204	0.5479	22	89	1	14625	PLCB1
GO:BP	cellular response to interleukin-6	GO:0071354	0.283204	0.5479	22	89	1	14625	ST18
GO:BP	regulation of reactive oxygen species biosynthetic process	GO:1903426	0.283204	0.5479	22	89	1	14625	CD36
GO:BP	pigment cell differentiation	GO:0050931	0.283204	0.5479	22	89	1	14625	MITF
GO:BP	reciprocal homologous recombination	GO:0140527	0.283204	0.5479	22	89	1	14625	HFM1
GO:BP	amyloid-beta clearance	GO:0097242	0.283204	0.5479	22	89	1	14625	CD36
GO:BP	cytoplasmic pattern recognition receptor signaling pathway in response to virus	GO:0039528	0.283204	0.5479	22	89	1	14625	ANKRD17
GO:BP	reciprocal meiotic recombination	GO:0007131	0.283204	0.5479	22	89	1	14625	HFM1
GO:BP	regulation of response to biotic stimulus	GO:0002831	0.283204	0.5479	202	89	3	14625	ANKRD17,CD96,IL15
GO:BP	extracellular transport	GO:0006858	0.283204	0.5479	22	89	1	14625	DNAH11
GO:BP	mitophagy	GO:0000423	0.283204	0.5479	22	89	1	14625	PRKN
GO:BP	dopaminergic neuron differentiation	GO:0071542	0.283204	0.5479	22	89	1	14625	RSPO2
GO:BP	regulatory T cell differentiation	GO:0045066	0.283204	0.5479	22	89	1	14625	TOX
GO:BP	heparan sulfate proteoglycan metabolic process	GO:0030201	0.283204	0.5479	22	89	1	14625	NDST3
GO:BP	heart trabecula morphogenesis	GO:0061384	0.283204	0.5479	22	89	1	14625	NRG1
GO:BP	negative regulation of interferon-gamma production	GO:0032689	0.283204	0.5479	22	89	1	14625	CD96
GO:BP	negative regulation of protein localization to nucleus	GO:1900181	0.283204	0.5479	22	89	1	14625	CD36
GO:BP	energy homeostasis	GO:0097009	0.283204	0.5479	22	89	1	14625	CD36
GO:BP	regulation of response to reactive oxygen species	GO:1901031	0.283204	0.5479	22	89	1	14625	CD36
GO:BP	cellular component organization or biogenesis	GO:0071840	0.283414	0.547579	4052	89	30	14625	ALOX15,ARHGAP35,ARHGEF26,ATR,BCR,CAMKMT,CD36,COL11A1,CRPPA,DLG1,DOCK2,EPHA7,GAA,GMNN,HFM1,JAM3,JCHAIN,MITF,NRG1,OSTN,PKP2,PLCB1,PRKN,PTPN23,RIMS2,SCIN,SNRPG,TOX,XIRP2,ZNF804A
GO:CC	protein-lipid complex	GO:0032994	0.284613	0.545746	19	73	1	14548	PCYOX1
GO:BP	wound healing, spreading of cells	GO:0044319	0.288811	0.539386	23	89	1	14625	ARHGAP35
GO:BP	embryonic skeletal system development	GO:0048706	0.288811	0.539386	103	89	2	14625	COL11A1,DLG1
GO:BP	mitochondrial fusion	GO:0008053	0.288811	0.539386	23	89	1	14625	PRKN
GO:BP	positive regulation of MAPK cascade	GO:0043410	0.288811	0.539386	319	89	4	14625	ALOX15,CD36,NRG1,PLCB1
GO:BP	negative regulation of cytoskeleton organization	GO:0051494	0.288811	0.539386	103	89	2	14625	PRKN,SCIN
GO:BP	neurotransmitter uptake	GO:0001504	0.288811	0.539386	23	89	1	14625	PRKN
GO:BP	cellular oxidant detoxification	GO:0098869	0.288811	0.539386	23	89	1	14625	CD36
GO:BP	ribonucleoprotein complex assembly	GO:0022618	0.288811	0.539386	103	89	2	14625	ATR,SNRPG
GO:BP	negative regulation of actin filament bundle assembly	GO:0032232	0.288811	0.539386	23	89	1	14625	PRKN
GO:BP	regulation of mesenchymal cell proliferation	GO:0010464	0.288811	0.539386	23	89	1	14625	PHF14
GO:BP	regulation of smooth muscle cell differentiation	GO:0051150	0.288811	0.539386	23	89	1	14625	ANKRD17
GO:BP	positive regulation of cartilage development	GO:0061036	0.288811	0.539386	23	89	1	14625	SOX5
GO:BP	regulation of leukocyte cell-cell adhesion	GO:1903037	0.288811	0.539386	205	89	3	14625	DLG1,IL15,SLA-DQB1
GO:BP	skeletal muscle contraction	GO:0003009	0.288811	0.539386	23	89	1	14625	GAA
GO:BP	homologous recombination	GO:0035825	0.288811	0.539386	23	89	1	14625	HFM1
GO:BP	regulation of DNA damage response, signal transduction by p53 class mediator	GO:0043516	0.288811	0.539386	23	89	1	14625	ATR
GO:BP	epithelial cell morphogenesis	GO:0003382	0.288811	0.539386	23	89	1	14625	ARHGEF26
GO:BP	negative regulation of actin filament depolymerization	GO:0030835	0.288811	0.539386	23	89	1	14625	SCIN
GO:BP	epiboly involved in wound healing	GO:0090505	0.288811	0.539386	23	89	1	14625	ARHGAP35
GO:BP	centrosome localization	GO:0051642	0.288811	0.539386	23	89	1	14625	DLG1
GO:BP	antibacterial humoral response	GO:0019731	0.288811	0.539386	23	89	1	14625	JCHAIN
GO:BP	microtubule organizing center localization	GO:0061842	0.288811	0.539386	23	89	1	14625	DLG1
GO:BP	neural precursor cell proliferation	GO:0061351	0.290336	0.5371	104	89	2	14625	SOX5,TOX
GO:BP	cellular response to lipopolysaccharide	GO:0071222	0.290336	0.5371	104	89	2	14625	BCR,CD36
GO:CC	multivesicular body	GO:0005771	0.291829	0.534871	20	73	1	14548	SLA-DQB1
GO:CC	U12-type spliceosomal complex	GO:0005689	0.291829	0.534871	20	73	1	14548	SNRPG
GO:BP	positive regulation of leukocyte activation	GO:0002696	0.293028	0.533091	208	89	3	14625	IL15,SLA-DQB1,TOX
GO:BP	regulation of cellular response to stress	GO:0080135	0.293638	0.532188	444	89	5	14625	ATR,CD36,DLG1,PLCB1,PRKN
GO:BP	negative regulation of supramolecular fiber organization	GO:1902904	0.293783	0.531973	105	89	2	14625	PRKN,SCIN
GO:BP	innate immune response	GO:0045087	0.293783	0.531973	323	89	4	14625	ANKRD17,CD96,JCHAIN,SLA-DQB1
GO:BP	regulation of cilium movement	GO:0003352	0.29384	0.531889	24	89	1	14625	DNAH11
GO:BP	peptidyl-tyrosine phosphorylation	GO:0018108	0.29384	0.531889	210	89	3	14625	CD36,EPHA7,IL15
GO:BP	neuron recognition	GO:0008038	0.29384	0.531889	24	89	1	14625	ARHGAP35
GO:BP	regulation of T cell differentiation	GO:0045580	0.29384	0.531889	106	89	2	14625	IL15,TOX
GO:BP	regulation of neutrophil chemotaxis	GO:0090022	0.29384	0.531889	24	89	1	14625	JAM3
GO:BP	regulation of endoplasmic reticulum stress-induced intrinsic apoptotic signaling pathway	GO:1902235	0.29384	0.531889	24	89	1	14625	PRKN
GO:BP	protein localization to chromosome, telomeric region	GO:0070198	0.29384	0.531889	24	89	1	14625	ATR
GO:BP	unsaturated fatty acid biosynthetic process	GO:0006636	0.29384	0.531889	24	89	1	14625	ALOX15
GO:BP	macromolecule metabolic process	GO:0043170	0.29384	0.531889	6793	89	47	14625	AEBP2,ANKRD17,ATR,B3GALT1,BCR,CAMKMT,CD36,CD96,COL11A1,CRPPA,DLG1,DZIP3,EPHA7,GAA,GMNN,GRK7,HFM1,HTATIP2,IL15,LARS2,MITF,MOCS2,NDST3,NRG1,PARP8,PARP12,PCYOX1,PHF14,PLCB1,PLCL2,PRKN,PTPN4,PTPN23,RBFOX1,SLA-DQB1,SNRPG,ST18,STK38,TFDP2,TGS1,TMPRSS9,TOX,UGGT1,WWC2,ZNF333,ZNF609,ZNF804A
GO:BP	catecholamine metabolic process	GO:0006584	0.29384	0.531889	24	89	1	14625	PRKN
GO:BP	negative regulation of stress-activated MAPK cascade	GO:0032873	0.29384	0.531889	24	89	1	14625	DLG1
GO:BP	response to interleukin-6	GO:0070741	0.29384	0.531889	24	89	1	14625	ST18
GO:BP	epiboly	GO:0090504	0.29384	0.531889	24	89	1	14625	ARHGAP35
GO:BP	negative regulation of stress-activated protein kinase signaling cascade	GO:0070303	0.29384	0.531889	24	89	1	14625	DLG1
GO:BP	fatty acid derivative metabolic process	GO:1901568	0.29384	0.531889	24	89	1	14625	ALOX15
GO:BP	positive regulation of membrane permeability	GO:1905710	0.29384	0.531889	24	89	1	14625	JAM3
GO:BP	catechol-containing compound metabolic process	GO:0009712	0.29384	0.531889	24	89	1	14625	PRKN
GO:BP	embryonic morphogenesis	GO:0048598	0.29384	0.531889	446	89	5	14625	ARHGAP35,BCR,COL11A1,DLG1,RSPO2
GO:BP	ventricular system development	GO:0021591	0.296086	0.528582	25	89	1	14625	SEMA6D
GO:BP	protein metabolic process	GO:0019538	0.296086	0.528582	3935	89	29	14625	ATR,B3GALT1,BCR,CAMKMT,CD36,COL11A1,CRPPA,DLG1,DZIP3,EPHA7,GRK7,HTATIP2,IL15,LARS2,MOCS2,NDST3,NRG1,PARP8,PARP12,PCYOX1,PLCB1,PLCL2,PRKN,PTPN4,PTPN23,ST18,STK38,TMPRSS9,UGGT1
GO:BP	positive regulation of cell activation	GO:0050867	0.296086	0.528582	212	89	3	14625	IL15,SLA-DQB1,TOX
GO:BP	detection of mechanical stimulus	GO:0050982	0.296086	0.528582	25	89	1	14625	COL11A1
GO:BP	chondrocyte development	GO:0002063	0.296086	0.528582	25	89	1	14625	COL11A1
GO:BP	embryonic hindlimb morphogenesis	GO:0035116	0.296086	0.528582	25	89	1	14625	RSPO2
GO:BP	negative regulation of peptide hormone secretion	GO:0090278	0.296086	0.528582	25	89	1	14625	PRKN
GO:BP	negative regulation of cell growth	GO:0030308	0.296086	0.528582	107	89	2	14625	EPHA7,OSTN
GO:BP	cellular response to molecule of bacterial origin	GO:0071219	0.296086	0.528582	108	89	2	14625	BCR,CD36
GO:BP	ribonucleoprotein complex subunit organization	GO:0071826	0.296086	0.528582	108	89	2	14625	ATR,SNRPG
GO:BP	response to other organism	GO:0051707	0.296086	0.528582	711	89	7	14625	ANKRD17,BCR,CD36,CD96,IL15,JCHAIN,SLA-DQB1
GO:BP	regulation of leukocyte degranulation	GO:0043300	0.296086	0.528582	25	89	1	14625	BCR
GO:BP	leukocyte mediated immunity	GO:0002443	0.296086	0.528582	214	89	3	14625	BCR,CD96,SLA-DQB1
GO:BP	intestinal absorption	GO:0050892	0.296086	0.528582	25	89	1	14625	CD36
GO:BP	exocytosis	GO:0006887	0.296086	0.528582	214	89	3	14625	BCR,PRKN,RIMS2
GO:BP	myeloid dendritic cell activation	GO:0001773	0.296086	0.528582	25	89	1	14625	DOCK2
GO:BP	regulation of reproductive process	GO:2000241	0.296086	0.528582	108	89	2	14625	GPR149,PLCB1
GO:BP	kidney epithelium development	GO:0072073	0.296086	0.528582	107	89	2	14625	DLG1,EPHA7
GO:BP	adult behavior	GO:0030534	0.296086	0.528582	108	89	2	14625	FGF12,PRKN
GO:BP	response to amyloid-beta	GO:1904645	0.296086	0.528582	25	89	1	14625	CD36
GO:BP	regulation of heart rate by cardiac conduction	GO:0086091	0.296086	0.528582	25	89	1	14625	PKP2
GO:BP	regulation of phosphorylation	GO:0042325	0.296086	0.528582	839	89	8	14625	CD36,DLG1,EPHA7,IL15,NRG1,PLCL2,PRKN,STK38
GO:BP	peptidyl-tyrosine modification	GO:0018212	0.296086	0.528582	213	89	3	14625	CD36,EPHA7,IL15
GO:BP	regulation of T cell proliferation	GO:0042129	0.296086	0.528582	108	89	2	14625	DLG1,IL15
GO:BP	modulation by host of viral process	GO:0044788	0.296086	0.528582	25	89	1	14625	PRKN
GO:BP	antigen processing and presentation of peptide antigen	GO:0048002	0.296086	0.528582	25	89	1	14625	SLA-DQB1
GO:BP	negative regulation of lymphocyte mediated immunity	GO:0002707	0.296086	0.528582	25	89	1	14625	CD96
GO:BP	negative regulation of peptide secretion	GO:0002792	0.296086	0.528582	25	89	1	14625	PRKN
GO:BP	regulation of carbohydrate metabolic process	GO:0006109	0.296086	0.528582	108	89	2	14625	PRKN,SLC35B4
GO:BP	oligosaccharide metabolic process	GO:0009311	0.296086	0.528582	25	89	1	14625	B3GALT1
GO:BP	regulation of protein autophosphorylation	GO:0031952	0.296086	0.528582	25	89	1	14625	EPHA7
GO:BP	humoral immune response	GO:0006959	0.296086	0.528582	107	89	2	14625	JCHAIN,SUSD4
GO:BP	metabolic process	GO:0008152	0.296086	0.528582	8291	89	56	14625	AEBP2,AFP,ALOX15,ANKRD17,ATR,B3GALT1,BCR,CAMKMT,CD36,CD96,COL11A1,CRPPA,DLG1,DZIP3,EPHA7,FAXC,GAA,GK5,GMNN,GRK7,HFM1,HTATIP2,IL15,JCHAIN,LARS2,MITF,MOCS2,NDST3,NNT,NRG1,PARP8,PARP12,PCYOX1,PDSS2,PHF14,PLCB1,PLCL2,PRKN,PTPN4,PTPN23,RBFOX1,SLA-DQB1,SLC35B4,SNRPG,ST18,STK38,TFDP2,TGS1,TMPRSS9,TOX,UGGT1,WDR41,WWC2,ZNF333,ZNF609,ZNF804A
GO:BP	mature B cell differentiation	GO:0002335	0.296086	0.528582	25	89	1	14625	PLCL2
GO:BP	negative regulation of MAPK cascade	GO:0043409	0.296788	0.527553	109	89	2	14625	DLG1,STK38
GO:BP	antigen receptor-mediated signaling pathway	GO:0050851	0.296788	0.527553	109	89	2	14625	GCSAML,PLCL2
GO:BP	response to external biotic stimulus	GO:0043207	0.296788	0.527553	712	89	7	14625	ANKRD17,BCR,CD36,CD96,IL15,JCHAIN,SLA-DQB1
GO:CC	endomembrane system	GO:0012505	0.296796	0.527542	2280	73	16	14548	ALB,ANKRD17,ATR,B3GALT1,CD36,DLG1,GASK1B,HTATIP2,JAM3,PRKN,PTPN23,RBFOX1,SEMA6D,SLA-DQB1,SLC35B4,UGGT1
GO:BP	tube morphogenesis	GO:0035239	0.298344	0.525283	582	89	6	14625	ARHGAP35,DLG1,EPHA7,HTATIP2,JAM3,RSPO2
GO:MF	organic anion transmembrane transporter activity	GO:0008514	0.299559	0.523518	114	90	2	14702	CD36,SLC35B4
GO:MF	glycosaminoglycan binding	GO:0005539	0.299559	0.523518	114	90	2	14702	JCHAIN,RSPO2
GO:BP	meiotic nuclear division	GO:0140013	0.300465	0.522206	110	89	2	14625	HFM1,PLCB1
GO:BP	cellular response to tumor necrosis factor	GO:0071356	0.302795	0.518851	111	89	2	14625	PRKN,ST18
GO:BP	protein K11-linked ubiquitination	GO:0070979	0.302795	0.518851	26	89	1	14625	PRKN
GO:BP	regulation of defense response to virus by host	GO:0050691	0.302795	0.518851	26	89	1	14625	IL15
GO:BP	regulation of neuron apoptotic process	GO:0043523	0.302795	0.518851	111	89	2	14625	EPHA7,PRKN
GO:BP	biomineral tissue development	GO:0031214	0.302795	0.518851	111	89	2	14625	ALOX15,RSPO2
GO:BP	regulation of nitric oxide biosynthetic process	GO:0045428	0.302795	0.518851	26	89	1	14625	CD36
GO:BP	catecholamine transport	GO:0051937	0.302795	0.518851	26	89	1	14625	PRKN
GO:BP	interleukin-17 production	GO:0032620	0.302795	0.518851	26	89	1	14625	IL15
GO:BP	regulation of interleukin-17 production	GO:0032660	0.302795	0.518851	26	89	1	14625	IL15
GO:BP	regulation of tumor necrosis factor-mediated signaling pathway	GO:0010803	0.302795	0.518851	26	89	1	14625	PRKN
GO:MF	monocarboxylic acid transmembrane transporter activity	GO:0008028	0.303409	0.517972	28	90	1	14702	CD36
GO:MF	protein C-terminus binding	GO:0008022	0.303409	0.517972	116	90	2	14702	DLG1,RBFOX1
GO:MF	Hsp70 protein binding	GO:0030544	0.303409	0.517972	28	90	1	14702	PRKN
REAC	Metabolism of cofactors	REAC:R-SSC-8978934	0.308076	0.511342	7	49	1	7157	PDSS2
GO:CC	integral component of postsynaptic density membrane	GO:0099061	0.308559	0.510662	22	73	1	14548	SORCS3
GO:CC	collagen trimer	GO:0005581	0.308559	0.510662	22	73	1	14548	COL11A1
GO:MF	phosphatase activity	GO:0016791	0.309143	0.509841	227	90	3	14702	INPP4B,PTPN4,PTPN23
GO:MF	monocarboxylic acid binding	GO:0033293	0.309336	0.509569	29	90	1	14702	ALB
GO:BP	muscle system process	GO:0003012	0.309473	0.509377	220	89	3	14625	DLG1,GAA,PKP2
GO:BP	glucose metabolic process	GO:0006006	0.309968	0.508683	113	89	2	14625	PRKN,SLC35B4
GO:BP	regulation of myelination	GO:0031641	0.309968	0.508683	27	89	1	14625	DLG1
GO:BP	export across plasma membrane	GO:0140115	0.309968	0.508683	27	89	1	14625	DLG1
GO:BP	regulation of natural killer cell mediated immunity	GO:0002715	0.309968	0.508683	27	89	1	14625	CD96
GO:BP	epithelial tube branching involved in lung morphogenesis	GO:0060441	0.309968	0.508683	27	89	1	14625	RSPO2
GO:BP	biomineralization	GO:0110148	0.309968	0.508683	113	89	2	14625	ALOX15,RSPO2
GO:BP	cortical actin cytoskeleton organization	GO:0030866	0.309968	0.508683	27	89	1	14625	DLG1
GO:BP	regulation of multi-organism process	GO:0043900	0.309968	0.508683	27	89	1	14625	PLCB1
GO:BP	cell communication involved in cardiac conduction	GO:0086065	0.309968	0.508683	27	89	1	14625	PKP2
GO:BP	regulation of smooth muscle cell migration	GO:0014910	0.309968	0.508683	27	89	1	14625	SEMA6D
GO:BP	negative regulation of production of molecular mediator of immune response	GO:0002701	0.309968	0.508683	27	89	1	14625	CD96
GO:BP	embryonic forelimb morphogenesis	GO:0035115	0.309968	0.508683	27	89	1	14625	RSPO2
REAC	Hemostasis	REAC:R-SSC-109582	0.310048	0.508571	390	49	6	7157	CD36,DOCK2,DOCK3,JAM3,JCHAIN,PDE1A
GO:BP	neurotransmitter transport	GO:0006836	0.311347	0.506755	114	89	2	14625	PRKN,RIMS2
GO:CC	intracellular organelle	GO:0043229	0.311607	0.506393	8224	73	47	14548	AEBP2,AHCYL2,ALB,ALOX15,ANKRD17,ARHGAP35,ATR,B3GALT1,CAMKMT,CD36,DLG1,DNAH11,GAA,GASK1B,GMNN,HTATIP2,IL15,JAM3,MITF,MOCS2,NCAM2,NNT,NRG1,PCYOX1,PHF14,PKP2,PLCB1,PNISR,PRKN,PTPN4,PTPN23,RALYL,RBFOX1,SCIN,SEMA6D,SLA-DQB1,SLC35B4,SNRPG,ST18,STK38,TFDP2,TGS1,TOX,UGGT1,XIRP2,ZNF609,ZNF804A
GO:CC	ciliary basal body	GO:0036064	0.312665	0.504921	112	73	2	14548	ARHGAP35,PTPN23
GO:CC	supramolecular complex	GO:0099080	0.313776	0.503381	655	73	6	14548	COL11A1,DLG1,JAM3,RBFOX1,XIRP2,ZNF804A
REAC	IL-6-type cytokine receptor ligand interactions	REAC:R-SSC-6788467	0.314873	0.501865	12	49	1	7157	LIFR
REAC	cGMP effects	REAC:R-SSC-418457	0.314873	0.501865	11	49	1	7157	PDE1A
REAC	G beta:gamma signalling through PLC beta	REAC:R-SSC-418217	0.314873	0.501865	13	49	1	7157	PLCB1
REAC	Translocation of ZAP-70 to Immunological synapse	REAC:R-SSC-202430	0.314873	0.501865	11	49	1	7157	SLA-DQB1
REAC	PD-1 signaling	REAC:R-SSC-389948	0.314873	0.501865	13	49	1	7157	SLA-DQB1
REAC	Cell junction organization	REAC:R-SSC-446728	0.314873	0.501865	54	49	2	7157	CADM2,CDH7
REAC	Sema4D in semaphorin signaling	REAC:R-SSC-400685	0.314873	0.501865	11	49	1	7157	ARHGAP35
REAC	Cell-Cell communication	REAC:R-SSC-1500931	0.314873	0.501865	65	49	2	7157	CADM2,CDH7
REAC	G alpha (i) signalling events	REAC:R-SSC-418594	0.314873	0.501865	216	49	4	7157	CAMKMT,GRK7,PDE1A,PLCB1
REAC	Signaling by NTRK2 (TRKB)	REAC:R-SSC-9006115	0.314873	0.501865	10	49	1	7157	DOCK3
REAC	Interleukin-6 family signaling	REAC:R-SSC-6783589	0.314873	0.501865	13	49	1	7157	LIFR
REAC	Interleukin-15 signaling	REAC:R-SSC-8983432	0.314873	0.501865	10	49	1	7157	IL15
REAC	SLBP independent Processing of Histone Pre-mRNAs	REAC:R-SSC-111367	0.314873	0.501865	9	49	1	7157	SNRPG
REAC	Glycogen breakdown (glycogenolysis)	REAC:R-SSC-70221	0.314873	0.501865	12	49	1	7157	GAA
REAC	Synaptic adhesion-like molecules	REAC:R-SSC-8849932	0.314873	0.501865	14	49	1	7157	DLG1
REAC	Other semaphorin interactions	REAC:R-SSC-416700	0.314873	0.501865	13	49	1	7157	SEMA6D
REAC	Phosphorylation of CD3 and TCR zeta chains	REAC:R-SSC-202427	0.314873	0.501865	13	49	1	7157	SLA-DQB1
REAC	Regulation of TLR by endogenous ligand	REAC:R-SSC-5686938	0.314873	0.501865	14	49	1	7157	CD36
REAC	Binding and Uptake of Ligands by Scavenger Receptors	REAC:R-SSC-2173782	0.314873	0.501865	12	49	1	7157	CD36
REAC	Nitric oxide stimulates guanylate cyclase	REAC:R-SSC-392154	0.314873	0.501865	12	49	1	7157	PDE1A
REAC	Transport of nucleotide sugars	REAC:R-SSC-727802	0.314873	0.501865	8	49	1	7157	SLC35B4
REAC	Protein methylation	REAC:R-SSC-8876725	0.314873	0.501865	13	49	1	7157	CAMKMT
REAC	Nicotinamide salvaging	REAC:R-SSC-197264	0.314873	0.501865	14	49	1	7157	PARP8
REAC	Synthesis of IP2, IP, and Ins in the cytosol	REAC:R-SSC-1855183	0.314873	0.501865	10	49	1	7157	INPP4B
REAC	Presynaptic function of Kainate receptors	REAC:R-SSC-500657	0.314873	0.501865	14	49	1	7157	PLCB1
REAC	PTK6 Regulates RHO GTPases, RAS GTPase and MAP kinases	REAC:R-SSC-8849471	0.314873	0.501865	12	49	1	7157	ARHGAP35
REAC	Synthesis of PIPs at the early endosome membrane	REAC:R-SSC-1660516	0.314873	0.501865	13	49	1	7157	INPP4B
REAC	Lewis blood group biosynthesis	REAC:R-SSC-9037629	0.314873	0.501865	14	49	1	7157	B3GALT1
REAC	Bicarbonate transporters	REAC:R-SSC-425381	0.314873	0.501865	10	49	1	7157	AHCYL2
REAC	Blood group systems biosynthesis	REAC:R-SSC-9033658	0.314873	0.501865	14	49	1	7157	B3GALT1
GO:BP	tissue remodeling	GO:0048771	0.315393	0.501148	115	89	2	14625	BCR,MITF
GO:BP	negative regulation of axonogenesis	GO:0050771	0.315828	0.500549	28	89	1	14625	EPHA7
GO:BP	synaptic transmission, glutamatergic	GO:0035249	0.315828	0.500549	28	89	1	14625	PRKN
GO:BP	blood vessel remodeling	GO:0001974	0.315828	0.500549	28	89	1	14625	BCR
GO:BP	wound healing	GO:0042060	0.315828	0.500549	224	89	3	14625	ALOX15,ARHGAP35,CD36
GO:BP	positive regulation of hemopoiesis	GO:1903708	0.315828	0.500549	116	89	2	14625	IL15,TOX
GO:BP	regulation of neuron migration	GO:2001222	0.315828	0.500549	28	89	1	14625	ZNF609
GO:BP	mitochondrion localization	GO:0051646	0.315828	0.500549	28	89	1	14625	ALB
GO:BP	receptor localization to synapse	GO:0097120	0.315828	0.500549	28	89	1	14625	DLG1
GO:BP	embryonic organ morphogenesis	GO:0048562	0.315828	0.500549	224	89	3	14625	BCR,COL11A1,DLG1
GO:BP	regulation of DNA-templated transcription, initiation	GO:2000142	0.315828	0.500549	28	89	1	14625	MITF
GO:BP	positive regulation of leukocyte differentiation	GO:1902107	0.315828	0.500549	116	89	2	14625	IL15,TOX
GO:BP	regulation of neurotransmitter levels	GO:0001505	0.315828	0.500549	116	89	2	14625	PRKN,RIMS2
GO:BP	regulation of protein localization to membrane	GO:1905475	0.315828	0.500549	116	89	2	14625	DLG1,PRKN
GO:BP	regulation of release of cytochrome c from mitochondria	GO:0090199	0.315828	0.500549	28	89	1	14625	PRKN
GO:BP	regulation of nitric oxide metabolic process	GO:0080164	0.315828	0.500549	28	89	1	14625	CD36
GO:BP	canonical Wnt signaling pathway	GO:0060070	0.316015	0.500292	225	89	3	14625	MITF,PRKN,RSPO2
GO:CC	intrinsic component of postsynaptic density membrane	GO:0099146	0.316965	0.498989	24	73	1	14548	SORCS3
GO:CC	presynaptic active zone	GO:0048786	0.316965	0.498989	24	73	1	14548	RIMS2
GO:BP	tube development	GO:0035295	0.317309	0.498518	733	89	7	14625	ARHGAP35,DLG1,EPHA7,HTATIP2,JAM3,PHF14,RSPO2
GO:MF	ATP-dependent microtubule motor activity	GO:1990939	0.317541	0.4982	30	90	1	14702	DNAH11
GO:CC	extracellular space	GO:0005615	0.317792	0.497857	672	73	6	14548	AFP,ALB,JAM3,JCHAIN,OSTN,PCYOX1
GO:CC	U2-type catalytic step 2 spliceosome	GO:0071007	0.317792	0.497857	25	73	1	14548	SNRPG
GO:CC	U4/U6 x U5 tri-snRNP complex	GO:0046540	0.317792	0.497857	25	73	1	14548	SNRPG
GO:CC	intercalated disc	GO:0014704	0.317792	0.497857	26	73	1	14548	PKP2
GO:CC	spliceosomal tri-snRNP complex	GO:0097526	0.317792	0.497857	25	73	1	14548	SNRPG
GO:CC	receptor complex	GO:0043235	0.317792	0.497857	241	73	3	14548	CD36,LIFR,PEX5L
GO:CC	main axon	GO:0044304	0.317792	0.497857	26	73	1	14548	DLG1
GO:BP	regulation of plasma membrane bounded cell projection organization	GO:0120035	0.320202	0.494575	346	89	4	14625	ARHGAP35,EPHA7,TOX,ZNF804A
GO:CC	postsynaptic density membrane	GO:0098839	0.320819	0.493739	28	73	1	14548	SORCS3
GO:CC	brush border membrane	GO:0031526	0.320819	0.493739	28	73	1	14548	CD36
GO:CC	aggresome	GO:0016235	0.320819	0.493739	28	73	1	14548	PRKN
GO:CC	membrane-bounded organelle	GO:0043227	0.320819	0.493739	7507	73	43	14548	AEBP2,AHCYL2,ALB,ANKRD17,ARHGAP35,ATR,B3GALT1,CAMKMT,CD36,DLG1,DNAH11,GAA,GASK1B,GMNN,HTATIP2,IL15,JAM3,MITF,MOCS2,NCAM2,NNT,NRG1,PCYOX1,PHF14,PKP2,PLCB1,PNISR,PRKN,PTPN23,RALYL,RBFOX1,SEMA6D,SLA-DQB1,SLC35B4,SNRPG,ST18,STK38,TFDP2,TGS1,TOX,UGGT1,ZNF609,ZNF804A
GO:CC	transferase complex	GO:1990234	0.320819	0.493739	530	73	5	14548	AEBP2,PDSS2,PRKN,SNRPG,WDR41
GO:CC	nucleus	GO:0005634	0.320819	0.493739	4598	73	28	14548	AEBP2,ANKRD17,ATR,CAMKMT,DLG1,GMNN,HTATIP2,IL15,MITF,MOCS2,NCAM2,NRG1,PHF14,PKP2,PLCB1,PNISR,PRKN,PTPN23,RALYL,RBFOX1,SNRPG,ST18,STK38,TFDP2,TGS1,TOX,ZNF609,ZNF804A
GO:CC	nucleoplasm	GO:0005654	0.320819	0.493739	2730	73	18	14548	AEBP2,ANKRD17,ATR,CAMKMT,GMNN,IL15,MOCS2,NCAM2,NRG1,PKP2,PLCB1,PNISR,PRKN,PTPN23,RALYL,SNRPG,TFDP2,ZNF609
GO:BP	positive regulation of nuclear division	GO:0051785	0.321458	0.492875	29	89	1	14625	PLCB1
GO:BP	positive regulation of cell migration	GO:0030335	0.321458	0.492875	348	89	4	14625	JAM3,RUFY3,SEMA6D,ZNF609
GO:BP	negative regulation of intracellular protein transport	GO:0090317	0.321458	0.492875	29	89	1	14625	CD36
GO:BP	regulation of stress-activated MAPK cascade	GO:0032872	0.321458	0.492875	118	89	2	14625	DLG1,PLCB1
GO:BP	ephrin receptor signaling pathway	GO:0048013	0.321458	0.492875	29	89	1	14625	EPHA7
GO:BP	ruffle assembly	GO:0097178	0.321458	0.492875	29	89	1	14625	ARHGEF26
GO:BP	regulation of humoral immune response	GO:0002920	0.321458	0.492875	29	89	1	14625	SUSD4
GO:BP	cellular protein metabolic process	GO:0044267	0.321458	0.492875	3384	89	25	14625	ATR,B3GALT1,BCR,CAMKMT,CD36,CRPPA,DLG1,DZIP3,EPHA7,GRK7,HTATIP2,IL15,LARS2,MOCS2,NRG1,PARP8,PARP12,PCYOX1,PLCL2,PRKN,PTPN4,PTPN23,ST18,STK38,UGGT1
GO:BP	regulation of potassium ion transmembrane transporter activity	GO:1901016	0.321458	0.492875	29	89	1	14625	DLG1
GO:BP	regulation of endothelial cell differentiation	GO:0045601	0.321458	0.492875	29	89	1	14625	PLCB1
GO:BP	acrosome reaction	GO:0007340	0.321458	0.492875	29	89	1	14625	PLCB1
GO:BP	cytoplasmic microtubule organization	GO:0031122	0.321458	0.492875	29	89	1	14625	DLG1
GO:BP	camera-type eye development	GO:0043010	0.321458	0.492875	228	89	3	14625	ARHGAP35,DLG1,MITF
GO:BP	regulation of microtubule-based movement	GO:0060632	0.321458	0.492875	29	89	1	14625	DNAH11
GO:BP	negative regulation of cell cycle	GO:0045786	0.322402	0.491602	229	89	3	14625	ATR,DLG1,GMNN
GO:BP	positive regulation of peptidyl-tyrosine phosphorylation	GO:0050731	0.322402	0.491602	119	89	2	14625	CD36,IL15
GO:BP	regulation of Ras protein signal transduction	GO:0046578	0.322402	0.491602	119	89	2	14625	ARHGAP35,BCR
GO:BP	regulation of production of molecular mediator of immune response	GO:0002700	0.322402	0.491602	119	89	2	14625	CD36,CD96
GO:BP	regulation of cysteine-type endopeptidase activity involved in apoptotic process	GO:0043281	0.322402	0.491602	119	89	2	14625	EPHA7,ST18
GO:BP	cellular response to organic substance	GO:0071310	0.323478	0.490156	1442	89	12	14625	ALOX15,BCR,CD36,FGF12,IL15,LIFR,OSTN,PLCB1,PRKN,SLA-DQB1,SOX5,ST18
GO:MF	deacetylase activity	GO:0019213	0.324561	0.488703	31	90	1	14702	NDST3
GO:MF	actin filament binding	GO:0051015	0.324561	0.488703	123	90	2	14702	SCIN,XIRP2
GO:BP	negative regulation of leukocyte activation	GO:0002695	0.325132	0.48794	121	89	2	14625	BCR,DLG1
GO:BP	regulation of p38MAPK cascade	GO:1900744	0.325132	0.48794	30	89	1	14625	DLG1
GO:BP	immune response-activating cell surface receptor signaling pathway	GO:0002429	0.325132	0.48794	121	89	2	14625	GCSAML,PLCL2
GO:BP	early endosome to late endosome transport	GO:0045022	0.325132	0.48794	30	89	1	14625	PTPN23
GO:BP	spliceosomal snRNP assembly	GO:0000387	0.325132	0.48794	30	89	1	14625	SNRPG
GO:BP	regulation of adaptive immune response	GO:0002819	0.325132	0.48794	121	89	2	14625	ALOX15,SLA-DQB1
GO:BP	regulation of stress-activated protein kinase signaling cascade	GO:0070302	0.325132	0.48794	120	89	2	14625	DLG1,PLCB1
GO:BP	regulation of endocytosis	GO:0030100	0.325132	0.48794	120	89	2	14625	ALOX15,CD36
GO:BP	immune response-activating signal transduction	GO:0002757	0.325132	0.48794	121	89	2	14625	GCSAML,PLCL2
GO:BP	response to biotic stimulus	GO:0009607	0.325132	0.48794	743	89	7	14625	ANKRD17,BCR,CD36,CD96,IL15,JCHAIN,SLA-DQB1
GO:BP	developmental pigmentation	GO:0048066	0.325132	0.48794	30	89	1	14625	MITF
GO:BP	protein localization to synapse	GO:0035418	0.325132	0.48794	30	89	1	14625	DLG1
GO:BP	T-helper 1 type immune response	GO:0042088	0.325132	0.48794	30	89	1	14625	SLA-DQB1
GO:BP	regulation of actin filament depolymerization	GO:0030834	0.325132	0.48794	30	89	1	14625	SCIN
GO:BP	regulation of lipid storage	GO:0010883	0.325132	0.48794	30	89	1	14625	CD36
GO:BP	regulation of cell projection organization	GO:0031344	0.325132	0.48794	351	89	4	14625	ARHGAP35,EPHA7,TOX,ZNF804A
GO:BP	meiotic cell cycle process	GO:1903046	0.325132	0.48794	121	89	2	14625	HFM1,PLCB1
GO:BP	small molecule biosynthetic process	GO:0044283	0.325132	0.48794	352	89	4	14625	ALOX15,FAXC,PDSS2,SLC35B4
GO:BP	negative regulation of cellular carbohydrate metabolic process	GO:0010677	0.325132	0.48794	30	89	1	14625	PRKN
GO:BP	regulation of neutrophil migration	GO:1902622	0.325132	0.48794	30	89	1	14625	JAM3
GO:BP	ion transport	GO:0006811	0.325792	0.487059	1022	89	9	14625	CD36,DLG1,FGF12,GRIA4,GRIK1,NNT,PEX5L,PRKN,SLC35B4
GO:BP	leukocyte cell-cell adhesion	GO:0007159	0.327312	0.485038	233	89	3	14625	DLG1,IL15,SLA-DQB1
GO:BP	myeloid leukocyte migration	GO:0097529	0.328498	0.483467	122	89	2	14625	JAM3,PLCB1
GO:BP	intrinsic apoptotic signaling pathway in response to oxidative stress	GO:0008631	0.330167	0.481266	31	89	1	14625	PRKN
GO:BP	negative regulation of adaptive immune response	GO:0002820	0.330167	0.481266	31	89	1	14625	ALOX15
GO:BP	proteoglycan biosynthetic process	GO:0030166	0.330167	0.481266	31	89	1	14625	NDST3
GO:BP	reactive oxygen species biosynthetic process	GO:1903409	0.330167	0.481266	31	89	1	14625	CD36
GO:BP	macrophage differentiation	GO:0030225	0.330167	0.481266	31	89	1	14625	IL15
GO:BP	central nervous system neuron axonogenesis	GO:0021955	0.330167	0.481266	31	89	1	14625	ARHGAP35
GO:BP	hindlimb morphogenesis	GO:0035137	0.330167	0.481266	31	89	1	14625	RSPO2
GO:BP	mononuclear cell migration	GO:0071674	0.330167	0.481266	123	89	2	14625	GCSAML,PLCB1
GO:BP	cortical cytoskeleton organization	GO:0030865	0.330167	0.481266	31	89	1	14625	DLG1
GO:BP	respiratory system process	GO:0003016	0.330167	0.481266	31	89	1	14625	GAA
GO:BP	export from cell	GO:0140352	0.330167	0.481266	484	89	5	14625	BCR,DLG1,PRKN,PTPN23,RIMS2
GO:BP	regulation of meiotic cell cycle	GO:0051445	0.330167	0.481266	31	89	1	14625	PLCB1
GO:BP	response to tumor necrosis factor	GO:0034612	0.333019	0.477531	124	89	2	14625	PRKN,ST18
GO:BP	positive regulation of ERK1 and ERK2 cascade	GO:0070374	0.333019	0.477531	124	89	2	14625	ALOX15,CD36
GO:MF	S-adenosylmethionine-dependent methyltransferase activity	GO:0008757	0.33368	0.47667	126	90	2	14702	CAMKMT,FAXC
GO:MF	phosphatase binding	GO:0019902	0.33368	0.47667	126	90	2	14702	DLG1,DZIP3
GO:BP	regulation of defense response	GO:0031347	0.33427	0.475902	359	89	4	14625	ALOX15,BCR,CD96,IL15
REAC	Neuronal System	REAC:R-SSC-112316	0.33481	0.475201	258	49	4	7157	DLG1,GRIA4,GRIK1,PLCB1
GO:BP	positive regulation of neuron death	GO:1901216	0.336248	0.47334	32	89	1	14625	EPHA7
GO:BP	response to gamma radiation	GO:0010332	0.336248	0.47334	32	89	1	14625	ATR
GO:BP	negative regulation of actin filament polymerization	GO:0030837	0.336248	0.47334	32	89	1	14625	SCIN
GO:BP	negative regulation of protein kinase B signaling	GO:0051898	0.336248	0.47334	32	89	1	14625	DLG1
GO:BP	negative regulation of oxidative stress-induced cell death	GO:1903202	0.336248	0.47334	32	89	1	14625	PRKN
GO:BP	positive regulation of interleukin-1 beta production	GO:0032731	0.336248	0.47334	32	89	1	14625	CD36
GO:BP	calcium-ion regulated exocytosis	GO:0017156	0.336248	0.47334	32	89	1	14625	RIMS2
GO:BP	activation of GTPase activity	GO:0090630	0.336248	0.47334	32	89	1	14625	BCR
GO:BP	forelimb morphogenesis	GO:0035136	0.336248	0.47334	32	89	1	14625	RSPO2
GO:BP	vesicle-mediated transport between endosomal compartments	GO:0098927	0.336248	0.47334	32	89	1	14625	PTPN23
GO:BP	negative regulation of macromolecule metabolic process	GO:0010605	0.337136	0.472194	1759	89	14	14625	AEBP2,ATR,CD36,CD96,DLG1,GMNN,MITF,NRG1,PHF14,PLCB1,PRKN,STK38,TFDP2,WWC2
GO:BP	cellular response to biotic stimulus	GO:0071216	0.337472	0.471762	126	89	2	14625	BCR,CD36
GO:BP	regulation of lymphocyte differentiation	GO:0045619	0.337472	0.471762	126	89	2	14625	IL15,TOX
GO:BP	mitotic cell cycle phase transition	GO:0044772	0.338967	0.469843	240	89	3	14625	ANKRD17,DLG1,PLCB1
GO:BP	forebrain development	GO:0030900	0.338967	0.469843	240	89	3	14625	ARHGAP35,PLCB1,TOX
GO:BP	positive regulation of cell death	GO:0010942	0.339027	0.469766	363	89	4	14625	CD36,EPHA7,HTATIP2,SCIN
GO:BP	inorganic cation import across plasma membrane	GO:0098659	0.339427	0.469253	33	89	1	14625	DLG1
GO:BP	hippo signaling	GO:0035329	0.339427	0.469253	33	89	1	14625	WWC2
GO:BP	negative regulation of carbohydrate metabolic process	GO:0045912	0.339427	0.469253	33	89	1	14625	PRKN
GO:BP	negative regulation of mitochondrion organization	GO:0010823	0.339427	0.469253	33	89	1	14625	PRKN
GO:BP	positive regulation of cell motility	GO:2000147	0.339427	0.469253	364	89	4	14625	JAM3,RUFY3,SEMA6D,ZNF609
GO:BP	mesenchymal cell proliferation	GO:0010463	0.339427	0.469253	33	89	1	14625	PHF14
GO:BP	multicellular organismal movement	GO:0050879	0.339427	0.469253	33	89	1	14625	GAA
GO:BP	transmission of nerve impulse	GO:0019226	0.339427	0.469253	33	89	1	14625	JAM3
GO:BP	pattern recognition receptor signaling pathway	GO:0002221	0.339427	0.469253	127	89	2	14625	ANKRD17,CD36
GO:BP	intracellular protein transmembrane transport	GO:0065002	0.339427	0.469253	33	89	1	14625	BCR
GO:BP	inorganic ion import across plasma membrane	GO:0099587	0.339427	0.469253	33	89	1	14625	DLG1
GO:BP	cellular detoxification	GO:1990748	0.339427	0.469253	33	89	1	14625	CD36
GO:BP	regulation of muscle system process	GO:0090257	0.339427	0.469253	127	89	2	14625	DLG1,PKP2
GO:BP	musculoskeletal movement	GO:0050881	0.339427	0.469253	33	89	1	14625	GAA
GO:BP	negative regulation of hormone secretion	GO:0046888	0.339427	0.469253	33	89	1	14625	PRKN
GO:BP	monoamine transport	GO:0015844	0.339427	0.469253	33	89	1	14625	PRKN
GO:BP	smooth muscle cell migration	GO:0014909	0.339427	0.469253	33	89	1	14625	SEMA6D
GO:BP	immune response-regulating cell surface receptor signaling pathway	GO:0002768	0.339688	0.46892	128	89	2	14625	GCSAML,PLCL2
GO:BP	positive regulation of T cell activation	GO:0050870	0.339688	0.46892	128	89	2	14625	IL15,SLA-DQB1
GO:CC	anchoring junction	GO:0070161	0.340725	0.467596	401	73	4	14548	DLG1,JAM3,PKP2,XIRP2
GO:BP	immune response-regulating signaling pathway	GO:0002764	0.343479	0.4641	129	89	2	14625	GCSAML,PLCL2
GO:BP	skeletal system development	GO:0001501	0.344647	0.462625	368	89	4	14625	COL11A1,DLG1,RSPO2,SOX5
GO:BP	organic substance metabolic process	GO:0071704	0.344728	0.462524	7944	89	53	14625	AEBP2,AFP,ALOX15,ANKRD17,ATR,B3GALT1,BCR,CAMKMT,CD36,CD96,COL11A1,CRPPA,DLG1,DZIP3,EPHA7,FAXC,GAA,GK5,GMNN,GRK7,HFM1,HTATIP2,IL15,LARS2,MITF,MOCS2,NDST3,NRG1,PARP8,PARP12,PCYOX1,PDSS2,PHF14,PLCB1,PLCL2,PRKN,PTPN4,PTPN23,RBFOX1,SLA-DQB1,SLC35B4,SNRPG,ST18,STK38,TFDP2,TGS1,TMPRSS9,TOX,UGGT1,WWC2,ZNF333,ZNF609,ZNF804A
GO:BP	regulation of myeloid leukocyte mediated immunity	GO:0002886	0.344728	0.462524	34	89	1	14625	BCR
GO:BP	maintenance of protein location in cell	GO:0032507	0.344728	0.462524	34	89	1	14625	SCIN
GO:BP	release of cytochrome c from mitochondria	GO:0001836	0.344728	0.462524	34	89	1	14625	PRKN
GO:BP	regulation of DNA-dependent DNA replication	GO:0090329	0.344728	0.462524	34	89	1	14625	GMNN
GO:BP	branching morphogenesis of an epithelial tube	GO:0048754	0.344728	0.462524	130	89	2	14625	DLG1,RSPO2
GO:BP	glycosphingolipid metabolic process	GO:0006687	0.344728	0.462524	34	89	1	14625	B3GALT1
GO:BP	positive regulation of pattern recognition receptor signaling pathway	GO:0062208	0.344728	0.462524	34	89	1	14625	ANKRD17
GO:BP	positive regulation of cellular component movement	GO:0051272	0.344728	0.462524	369	89	4	14625	JAM3,RUFY3,SEMA6D,ZNF609
GO:BP	trabecula morphogenesis	GO:0061383	0.344728	0.462524	34	89	1	14625	NRG1
GO:BP	protein transmembrane transport	GO:0071806	0.344728	0.462524	34	89	1	14625	BCR
GO:BP	cellular metabolic process	GO:0044237	0.345116	0.462035	7450	89	50	14625	AEBP2,AFP,ALOX15,ANKRD17,ATR,B3GALT1,BCR,CAMKMT,CD36,COL11A1,CRPPA,DLG1,DZIP3,EPHA7,FAXC,GAA,GMNN,GRK7,HFM1,HTATIP2,IL15,LARS2,MITF,MOCS2,NDST3,NNT,NRG1,PARP8,PARP12,PCYOX1,PDSS2,PHF14,PLCB1,PLCL2,PRKN,PTPN4,PTPN23,RBFOX1,SLC35B4,SNRPG,ST18,STK38,TFDP2,TGS1,TOX,UGGT1,WDR41,WWC2,ZNF333,ZNF609
REAC	Trafficking of GluR2-containing AMPA receptors	REAC:R-SSC-416993	0.346807	0.459912	16	49	1	7157	GRIA4
GO:BP	positive regulation of ion transport	GO:0043270	0.347218	0.459398	131	89	2	14625	DLG1,FGF12
GO:BP	meiotic cell cycle	GO:0051321	0.347218	0.459398	131	89	2	14625	HFM1,PLCB1
GO:BP	negative regulation of cell communication	GO:0010648	0.347218	0.459398	911	89	8	14625	ARHGAP35,DLG1,PHF14,PLCL2,PRKN,SORCS3,STK38,WWC2
GO:MF	E-box binding	GO:0070888	0.347399	0.459172	34	90	1	14702	MITF
REAC	Nervous system development	REAC:R-SSC-9675108	0.348033	0.45838	179	49	3	7157	ARHGAP35,EPHA7,SEMA6D
REAC	Ca-dependent events	REAC:R-SSC-111996	0.348033	0.45838	18	49	1	7157	PDE1A
REAC	G-protein beta:gamma signalling	REAC:R-SSC-397795	0.348033	0.45838	18	49	1	7157	PLCB1
REAC	EPHA-mediated growth cone collapse	REAC:R-SSC-3928663	0.348033	0.45838	19	49	1	7157	EPHA7
REAC	Immunoregulatory interactions between a Lymphoid and a non-Lymphoid cell	REAC:R-SSC-198933	0.348033	0.45838	87	49	2	7157	CD96,COL11A1
REAC	CaM pathway	REAC:R-SSC-111997	0.348033	0.45838	17	49	1	7157	PDE1A
REAC	Calmodulin induced events	REAC:R-SSC-111933	0.348033	0.45838	17	49	1	7157	PDE1A
REAC	Glycogen metabolism	REAC:R-SSC-8982491	0.348033	0.45838	17	49	1	7157	GAA
REAC	DAG and IP3 signaling	REAC:R-SSC-1489509	0.348033	0.45838	18	49	1	7157	PDE1A
REAC	Axon guidance	REAC:R-SSC-422475	0.348033	0.45838	178	49	3	7157	ARHGAP35,EPHA7,SEMA6D
REAC	ECM proteoglycans	REAC:R-SSC-3000178	0.348033	0.45838	19	49	1	7157	COL11A1
REAC	Collagen chain trimerization	REAC:R-SSC-8948216	0.348033	0.45838	19	49	1	7157	COL11A1
GO:BP	regulation of gluconeogenesis	GO:0006111	0.349032	0.457135	35	89	1	14625	SLC35B4
GO:BP	endodermal cell differentiation	GO:0035987	0.349032	0.457135	35	89	1	14625	COL11A1
GO:BP	regulation of alternative mRNA splicing, via spliceosome	GO:0000381	0.349032	0.457135	35	89	1	14625	RBFOX1
GO:BP	negative regulation of response to endoplasmic reticulum stress	GO:1903573	0.349032	0.457135	35	89	1	14625	PRKN
GO:BP	p38MAPK cascade	GO:0038066	0.349032	0.457135	35	89	1	14625	DLG1
GO:BP	nitric oxide biosynthetic process	GO:0006809	0.349032	0.457135	35	89	1	14625	CD36
GO:BP	morphogenesis of an epithelium	GO:0002009	0.349032	0.457135	372	89	4	14625	ARHGAP35,DLG1,EPHA7,RSPO2
GO:BP	endosome organization	GO:0007032	0.349032	0.457135	35	89	1	14625	PRKN
GO:BP	negative regulation of signaling	GO:0023057	0.349032	0.457135	915	89	8	14625	ARHGAP35,DLG1,PHF14,PLCL2,PRKN,SORCS3,STK38,WWC2
GO:BP	actin filament depolymerization	GO:0030042	0.349032	0.457135	35	89	1	14625	SCIN
GO:BP	establishment of endothelial barrier	GO:0061028	0.349032	0.457135	35	89	1	14625	PLCB1
GO:BP	bicellular tight junction assembly	GO:0070830	0.349032	0.457135	35	89	1	14625	DLG1
GO:BP	leukocyte degranulation	GO:0043299	0.349032	0.457135	35	89	1	14625	BCR
GO:CC	collagen-containing extracellular matrix	GO:0062023	0.349724	0.456274	135	73	2	14548	COL11A1,DLG1
GO:CC	protein complex involved in cell adhesion	GO:0098636	0.350437	0.45539	32	73	1	14548	JAM3
GO:BP	axonogenesis	GO:0007409	0.350497	0.455315	249	89	3	14625	ARHGAP35,CRPPA,EPHA7
GO:BP	cellular localization	GO:0051641	0.350497	0.455315	1787	89	14	14625	ALB,ATR,BCR,CD36,DLG1,DOCK2,GAA,HTATIP2,JAM3,PKP2,PRKN,PTPN23,RIMS2,SCIN
GO:BP	positive regulation of protein phosphorylation	GO:0001934	0.350499	0.455313	505	89	5	14625	CD36,DLG1,EPHA7,IL15,NRG1
GO:BP	positive regulation of locomotion	GO:0040017	0.351705	0.453822	375	89	4	14625	JAM3,RUFY3,SEMA6D,ZNF609
GO:BP	regulation of biological quality	GO:0065008	0.352192	0.45322	2390	89	18	14625	ABCB5,AFP,ALOX15,ARHGAP35,BCR,CD36,DLG1,EPHA7,GAA,IL15,JAM3,PDSS2,PKP2,PLCL2,PRKN,RIMS2,SCIN,SORCS3
GO:MF	extracellular matrix structural constituent	GO:0005201	0.353282	0.451878	35	90	1	14702	COL11A1
GO:MF	phosphatase regulator activity	GO:0019208	0.353282	0.451878	35	90	1	14702	PPP1R1C
GO:BP	negative regulation of cell activation	GO:0050866	0.353789	0.451256	134	89	2	14625	BCR,DLG1
GO:BP	regulated exocytosis	GO:0045055	0.353789	0.451256	134	89	2	14625	BCR,RIMS2
GO:CC	synaptic membrane	GO:0097060	0.35452	0.45036	138	73	2	14548	DLG1,SORCS3
GO:CC	intracellular membrane-bounded organelle	GO:0043231	0.35452	0.45036	7203	73	41	14548	AEBP2,AHCYL2,ALB,ANKRD17,ATR,B3GALT1,CAMKMT,CD36,DLG1,GAA,GASK1B,GMNN,HTATIP2,IL15,JAM3,MITF,MOCS2,NCAM2,NNT,NRG1,PCYOX1,PHF14,PKP2,PLCB1,PNISR,PRKN,PTPN23,RALYL,RBFOX1,SEMA6D,SLA-DQB1,SLC35B4,SNRPG,ST18,STK38,TFDP2,TGS1,TOX,UGGT1,ZNF609,ZNF804A
GO:BP	regulation of granulocyte chemotaxis	GO:0071622	0.354663	0.450184	36	89	1	14625	JAM3
GO:BP	positive regulation of interleukin-1 production	GO:0032732	0.354663	0.450184	36	89	1	14625	CD36
GO:BP	regulation of postsynaptic membrane neurotransmitter receptor levels	GO:0099072	0.354663	0.450184	36	89	1	14625	DLG1
GO:BP	regulation of glucose import	GO:0046324	0.354663	0.450184	36	89	1	14625	OSTN
GO:BP	ovarian follicle development	GO:0001541	0.354663	0.450184	36	89	1	14625	GPR149
GO:BP	negative regulation of nitrogen compound metabolic process	GO:0051172	0.355252	0.449463	1499	89	12	14625	AEBP2,CD36,DLG1,GMNN,MITF,NRG1,PHF14,PLCB1,PRKN,STK38,TFDP2,WWC2
GO:BP	regulation of cysteine-type endopeptidase activity	GO:2000116	0.355856	0.448726	135	89	2	14625	EPHA7,ST18
REAC	Metabolism of carbohydrates	REAC:R-SSC-71387	0.356388	0.448077	182	49	3	7157	B3GALT1,GAA,NDST3
GO:BP	sensory perception of taste	GO:0050909	0.358502	0.445508	37	89	1	14625	CD36
GO:BP	lung alveolus development	GO:0048286	0.358502	0.445508	37	89	1	14625	PHF14
GO:BP	negative regulation of Ras protein signal transduction	GO:0046580	0.358502	0.445508	37	89	1	14625	ARHGAP35
GO:BP	neuron apoptotic process	GO:0051402	0.358502	0.445508	136	89	2	14625	EPHA7,PRKN
GO:BP	organic hydroxy compound transport	GO:0015850	0.358502	0.445508	136	89	2	14625	CD36,PRKN
GO:BP	positive regulation of cell communication	GO:0010647	0.358502	0.445508	1070	89	9	14625	ALOX15,ANKRD17,ATR,CD36,NRG1,PLCB1,PRKN,PTPN23,RSPO2
GO:BP	positive regulation of reactive oxygen species metabolic process	GO:2000379	0.358502	0.445508	37	89	1	14625	CD36
GO:BP	regulation of stem cell differentiation	GO:2000736	0.358502	0.445508	37	89	1	14625	SOX5
GO:BP	regulation of cell adhesion mediated by integrin	GO:0033628	0.358502	0.445508	37	89	1	14625	JAM3
GO:BP	cytoplasmic pattern recognition receptor signaling pathway	GO:0002753	0.358502	0.445508	37	89	1	14625	ANKRD17
GO:BP	cyclic-nucleotide-mediated signaling	GO:0019935	0.358502	0.445508	37	89	1	14625	CD36
GO:BP	vesicle budding from membrane	GO:0006900	0.358502	0.445508	37	89	1	14625	PRKN
GO:BP	complement activation	GO:0006956	0.358502	0.445508	37	89	1	14625	SUSD4
GO:BP	negative regulation of G1/S transition of mitotic cell cycle	GO:2000134	0.358502	0.445508	37	89	1	14625	DLG1
GO:BP	tight junction assembly	GO:0120192	0.358502	0.445508	37	89	1	14625	DLG1
GO:BP	regulation of membrane permeability	GO:0090559	0.358502	0.445508	37	89	1	14625	JAM3
REAC	Generation of second messenger molecules	REAC:R-SSC-202433	0.358938	0.444981	21	49	1	7157	SLA-DQB1
REAC	SMAD2/SMAD3:SMAD4 heterotrimer regulates transcription	REAC:R-SSC-2173796	0.358938	0.444981	21	49	1	7157	TFDP2
REAC	Factors involved in megakaryocyte development and platelet production	REAC:R-SSC-983231	0.358938	0.444981	94	49	2	7157	DOCK2,DOCK3
REAC	Cell surface interactions at the vascular wall	REAC:R-SSC-202733	0.358938	0.444981	92	49	2	7157	JAM3,JCHAIN
GO:MF	NADP binding	GO:0050661	0.359003	0.444902	36	90	1	14702	NNT
GO:MF	nucleobase-containing compound transmembrane transporter activity	GO:0015932	0.359003	0.444902	36	90	1	14702	SLC35B4
GO:MF	hexosyltransferase activity	GO:0016758	0.360424	0.443187	135	90	2	14702	B3GALT1,UGGT1
GO:BP	regulation of binding	GO:0051098	0.361875	0.441441	256	89	3	14625	GMNN,PLCL2,PRKN
GO:MF	gated channel activity	GO:0022836	0.362153	0.441108	253	90	3	14702	GRIA4,GRIK1,PEX5L
GO:BP	megakaryocyte differentiation	GO:0030219	0.362327	0.440899	38	89	1	14625	SCIN
GO:BP	negative regulation of osteoblast differentiation	GO:0045668	0.362327	0.440899	38	89	1	14625	OSTN
GO:BP	positive regulation of signaling	GO:0023056	0.362327	0.440899	1076	89	9	14625	ALOX15,ANKRD17,ATR,CD36,NRG1,PLCB1,PRKN,PTPN23,RSPO2
GO:BP	detoxification	GO:0098754	0.362327	0.440899	38	89	1	14625	CD36
GO:BP	osteoblast differentiation	GO:0001649	0.362327	0.440899	139	89	2	14625	OSTN,RSPO2
GO:BP	negative regulation of intracellular transport	GO:0032387	0.362327	0.440899	38	89	1	14625	CD36
GO:BP	protein destabilization	GO:0031648	0.362327	0.440899	38	89	1	14625	PRKN
GO:BP	endoderm formation	GO:0001706	0.362327	0.440899	38	89	1	14625	COL11A1
GO:BP	positive regulation of cell-matrix adhesion	GO:0001954	0.362327	0.440899	38	89	1	14625	CD36
GO:BP	negative regulation of muscle cell differentiation	GO:0051148	0.362327	0.440899	38	89	1	14625	ANKRD17
GO:BP	hexose metabolic process	GO:0019318	0.362327	0.440899	139	89	2	14625	PRKN,SLC35B4
GO:BP	nitric oxide metabolic process	GO:0046209	0.362327	0.440899	38	89	1	14625	CD36
GO:BP	cellular response to calcium ion	GO:0071277	0.362327	0.440899	38	89	1	14625	ALOX15
GO:BP	ruffle organization	GO:0031529	0.362327	0.440899	38	89	1	14625	ARHGEF26
GO:BP	cell cycle	GO:0007049	0.362327	0.440899	931	89	8	14625	ANKRD17,ATR,BCR,DLG1,GMNN,HFM1,PLCB1,TFDP2
GO:BP	positive regulation of cytokine-mediated signaling pathway	GO:0001961	0.362327	0.440899	38	89	1	14625	PRKN
GO:BP	inner ear development	GO:0048839	0.362327	0.440899	139	89	2	14625	BCR,COL11A1
GO:CC	cell projection membrane	GO:0031253	0.363588	0.439391	142	73	2	14548	CD36,DLG1
GO:CC	cytoskeleton	GO:0005856	0.363588	0.439391	1398	73	10	14548	ARHGAP35,DLG1,DNAH11,JAM3,PTPN4,PTPN23,SCIN,TFDP2,XIRP2,ZNF804A
GO:CC	integral component of postsynaptic specialization membrane	GO:0099060	0.363978	0.438925	35	73	1	14548	SORCS3
GO:BP	cell-cell adhesion via plasma-membrane adhesion molecules	GO:0098742	0.36567	0.436911	140	89	2	14625	CDH7,PTPN23
GO:BP	lung development	GO:0030324	0.36567	0.436911	140	89	2	14625	PHF14,RSPO2
GO:BP	vesicle-mediated transport	GO:0016192	0.365932	0.4366	937	89	8	14625	ALOX15,BCR,CD36,DOCK2,IL15,PRKN,PTPN23,RIMS2
GO:BP	regulation of embryonic development	GO:0045995	0.366534	0.435886	39	89	1	14625	PLCB1
GO:BP	reactive nitrogen species metabolic process	GO:2001057	0.366534	0.435886	39	89	1	14625	CD36
GO:BP	regulation of myeloid cell differentiation	GO:0045637	0.366534	0.435886	141	89	2	14625	MITF,SCIN
GO:BP	positive regulation of leukocyte cell-cell adhesion	GO:1903039	0.366534	0.435886	141	89	2	14625	IL15,SLA-DQB1
GO:BP	negative regulation of cell cycle G1/S phase transition	GO:1902807	0.366534	0.435886	39	89	1	14625	DLG1
GO:BP	positive regulation of DNA binding	GO:0043388	0.366534	0.435886	39	89	1	14625	PRKN
GO:BP	regulation of lymphocyte proliferation	GO:0050670	0.366534	0.435886	141	89	2	14625	DLG1,IL15
GO:BP	protein K63-linked ubiquitination	GO:0070534	0.366534	0.435886	39	89	1	14625	PRKN
GO:BP	actin nucleation	GO:0045010	0.366534	0.435886	39	89	1	14625	SCIN
GO:BP	positive regulation of neural precursor cell proliferation	GO:2000179	0.366534	0.435886	39	89	1	14625	TOX
GO:BP	positive regulation of wound healing	GO:0090303	0.366534	0.435886	39	89	1	14625	CD36
GO:BP	gonad development	GO:0008406	0.366534	0.435886	141	89	2	14625	AFP,GPR149
GO:BP	ossification	GO:0001503	0.366655	0.435743	261	89	3	14625	ALOX15,OSTN,RSPO2
GO:CC	intrinsic component of postsynaptic specialization membrane	GO:0098948	0.366971	0.435368	37	73	1	14548	SORCS3
GO:CC	contractile actin filament bundle	GO:0097517	0.366971	0.435368	37	73	1	14548	XIRP2
GO:CC	stress fiber	GO:0001725	0.366971	0.435368	37	73	1	14548	XIRP2
GO:CC	lateral plasma membrane	GO:0016328	0.366971	0.435368	36	73	1	14548	DLG1
GO:CC	immunological synapse	GO:0001772	0.366971	0.435368	36	73	1	14548	DLG1
REAC	ISG15 antiviral mechanism	REAC:R-SSC-1169408	0.368512	0.433549	22	49	1	7157	EIF4G3
GO:BP	regulation of organelle organization	GO:0033043	0.368757	0.43326	800	89	7	14625	ALOX15,ARHGAP35,DLG1,JAM3,PLCB1,PRKN,SCIN
GO:BP	regulation of protein secretion	GO:0050708	0.369046	0.432919	142	89	2	14625	PRKN,PTPN23
GO:BP	negative regulation of reproductive process	GO:2000242	0.370735	0.430936	40	89	1	14625	GPR149
GO:BP	regulation of myoblast differentiation	GO:0045661	0.370735	0.430936	40	89	1	14625	PLCB1
GO:BP	natural killer cell mediated immunity	GO:0002228	0.370735	0.430936	40	89	1	14625	CD96
GO:BP	collagen fibril organization	GO:0030199	0.370735	0.430936	40	89	1	14625	COL11A1
GO:BP	respiratory tube development	GO:0030323	0.370735	0.430936	143	89	2	14625	PHF14,RSPO2
GO:BP	cellular polysaccharide biosynthetic process	GO:0033692	0.370735	0.430936	40	89	1	14625	NDST3
GO:BP	negative regulation of defense response	GO:0031348	0.370735	0.430936	143	89	2	14625	BCR,CD96
GO:BP	regulation of postsynapse organization	GO:0099175	0.370735	0.430936	40	89	1	14625	EPHA7
GO:BP	regulation of chondrocyte differentiation	GO:0032330	0.370735	0.430936	40	89	1	14625	SOX5
GO:BP	regulation of mononuclear cell proliferation	GO:0032944	0.370735	0.430936	143	89	2	14625	DLG1,IL15
GO:BP	regulation of potassium ion transmembrane transport	GO:1901379	0.370735	0.430936	40	89	1	14625	DLG1
GO:BP	negative regulation of T cell proliferation	GO:0042130	0.370735	0.430936	40	89	1	14625	DLG1
GO:MF	polyubiquitin modification-dependent protein binding	GO:0031593	0.371442	0.430109	38	90	1	14702	DZIP3
GO:MF	cell adhesion molecule binding	GO:0050839	0.371442	0.430109	139	90	2	14702	JAM3,NRG1
GO:BP	cellular protein localization	GO:0034613	0.372434	0.42895	1091	89	9	14625	ATR,BCR,CD36,DLG1,JAM3,PKP2,PRKN,RIMS2,SCIN
GO:CC	plasma membrane	GO:0005886	0.372532	0.428836	2862	73	18	14548	ABCB5,ALOX15,BCR,CD36,CDH7,DLG1,EPHA7,JAM3,NCAM2,NKAIN2,PKP2,PNISR,PTPN4,SCIN,SEMA6D,SLA-DQB1,SORCS3,ZNF804A
GO:CC	PcG protein complex	GO:0031519	0.372532	0.428836	39	73	1	14548	AEBP2
GO:CC	neuromuscular junction	GO:0031594	0.372532	0.428836	38	73	1	14548	DLG1
GO:CC	GABA-ergic synapse	GO:0098982	0.372532	0.428836	39	73	1	14548	PLCB1
GO:BP	cellular response to extracellular stimulus	GO:0031668	0.372631	0.428721	144	89	2	14625	ALB,ARHGAP35
GO:BP	stem cell differentiation	GO:0048863	0.372631	0.428721	144	89	2	14625	NRG1,SOX5
GO:BP	intermediate filament cytoskeleton organization	GO:0045104	0.374526	0.426518	41	89	1	14625	PKP2
GO:BP	regulation of small GTPase mediated signal transduction	GO:0051056	0.374526	0.426518	145	89	2	14625	ARHGAP35,BCR
GO:BP	defense response to virus	GO:0051607	0.374526	0.426518	145	89	2	14625	ANKRD17,IL15
GO:BP	branching involved in ureteric bud morphogenesis	GO:0001658	0.374526	0.426518	41	89	1	14625	DLG1
GO:BP	defense response to symbiont	GO:0140546	0.374526	0.426518	145	89	2	14625	ANKRD17,IL15
GO:BP	signal release	GO:0023061	0.374526	0.426518	266	89	3	14625	PRKN,PTPN23,RIMS2
GO:BP	positive regulation of cytokine production involved in immune response	GO:0002720	0.374526	0.426518	41	89	1	14625	CD36
GO:BP	negative regulation of protein secretion	GO:0050709	0.374526	0.426518	41	89	1	14625	PRKN
GO:BP	negative regulation of protein depolymerization	GO:1901880	0.374526	0.426518	41	89	1	14625	SCIN
GO:BP	long-chain fatty acid metabolic process	GO:0001676	0.374526	0.426518	41	89	1	14625	ALOX15
GO:BP	negative regulation of innate immune response	GO:0045824	0.374526	0.426518	41	89	1	14625	CD96
GO:BP	development of primary sexual characteristics	GO:0045137	0.374526	0.426518	145	89	2	14625	AFP,GPR149
GO:BP	regulation of transcription by RNA polymerase II	GO:0006357	0.374526	0.426518	1386	89	11	14625	AEBP2,CD36,DLG1,HTATIP2,MITF,PHF14,PRKN,ST18,TFDP2,WWC2,ZNF609
REAC	Toll-like Receptor Cascades	REAC:R-SSC-168898	0.374891	0.426095	98	49	2	7157	CD36,PTPN4
REAC	Synthesis of IP3 and IP4 in the cytosol	REAC:R-SSC-1855204	0.375171	0.425771	23	49	1	7157	PLCB1
GO:CC	U2-type precatalytic spliceosome	GO:0071005	0.375574	0.425305	41	73	1	14548	SNRPG
GO:CC	dynein complex	GO:0030286	0.375574	0.425305	42	73	1	14548	DNAH11
GO:CC	spliceosomal snRNP complex	GO:0097525	0.375574	0.425305	42	73	1	14548	SNRPG
GO:CC	cell-cell junction	GO:0005911	0.375574	0.425305	295	73	3	14548	DLG1,JAM3,PKP2
GO:CC	actin filament bundle	GO:0032432	0.375574	0.425305	41	73	1	14548	XIRP2
GO:CC	extracellular region	GO:0005576	0.375574	0.425305	1110	73	8	14548	AFP,ALB,IL15,JAM3,JCHAIN,OSTN,PCYOX1,RSPO2
GO:CC	actomyosin	GO:0042641	0.375574	0.425305	42	73	1	14548	XIRP2
GO:CC	dendritic spine	GO:0043197	0.375574	0.425305	42	73	1	14548	ZNF804A
GO:BP	cellular macromolecule localization	GO:0070727	0.375878	0.424953	1097	89	9	14625	ATR,BCR,CD36,DLG1,JAM3,PKP2,PRKN,RIMS2,SCIN
GO:BP	protein polyubiquitination	GO:0000209	0.375881	0.424949	146	89	2	14625	DZIP3,PRKN
GO:BP	negative regulation of cell cycle phase transition	GO:1901988	0.375881	0.424949	146	89	2	14625	ATR,DLG1
REAC	Processing of Capped Intronless Pre-mRNA	REAC:R-SSC-75067	0.377193	0.423437	24	49	1	7157	SNRPG
REAC	Transcriptional Regulation by E2F6	REAC:R-SSC-8953750	0.377193	0.423437	24	49	1	7157	TFDP2
REAC	HS-GAG biosynthesis	REAC:R-SSC-2022928	0.377193	0.423437	24	49	1	7157	NDST3
REAC	Antiviral mechanism by IFN-stimulated genes	REAC:R-SSC-1169410	0.37899	0.421373	25	49	1	7157	EIF4G3
REAC	Developmental Biology	REAC:R-SSC-1266738	0.37899	0.421373	306	49	4	7157	ARHGAP35,EPHA7,PKP2,SEMA6D
REAC	Nicotinate metabolism	REAC:R-SSC-196807	0.37899	0.421373	25	49	1	7157	PARP8
GO:BP	intermediate filament-based process	GO:0045103	0.378993	0.421368	42	89	1	14625	PKP2
GO:BP	homotypic cell-cell adhesion	GO:0034109	0.378993	0.421368	42	89	1	14625	PKP2
GO:BP	regulation of sodium ion transport	GO:0002028	0.378993	0.421368	42	89	1	14625	FGF12
GO:BP	tight junction organization	GO:0120193	0.378993	0.421368	42	89	1	14625	DLG1
GO:BP	negative regulation of small GTPase mediated signal transduction	GO:0051058	0.378993	0.421368	42	89	1	14625	ARHGAP35
GO:BP	immunoglobulin production involved in immunoglobulin-mediated immune response	GO:0002381	0.378993	0.421368	42	89	1	14625	SLA-DQB1
GO:BP	positive regulation of response to wounding	GO:1903036	0.378993	0.421368	42	89	1	14625	CD36
GO:BP	positive regulation of alpha-beta T cell activation	GO:0046635	0.378993	0.421368	42	89	1	14625	SLA-DQB1
GO:BP	tRNA aminoacylation for protein translation	GO:0006418	0.378993	0.421368	42	89	1	14625	LARS2
GO:BP	neuroblast proliferation	GO:0007405	0.378993	0.421368	42	89	1	14625	SOX5
GO:CC	postsynaptic specialization membrane	GO:0099634	0.379286	0.421033	43	73	1	14548	SORCS3
GO:BP	central nervous system neuron differentiation	GO:0021953	0.380153	0.420041	148	89	2	14625	ARHGAP35,TOX
GO:BP	activation of protein kinase activity	GO:0032147	0.380153	0.420041	148	89	2	14625	DLG1,NRG1
GO:BP	axon development	GO:0061564	0.381235	0.418808	271	89	3	14625	ARHGAP35,CRPPA,EPHA7
GO:BP	positive regulation of protein metabolic process	GO:0051247	0.381661	0.418322	960	89	8	14625	CD36,DLG1,EPHA7,IL15,NRG1,PLCB1,PRKN,ST18
GO:BP	lipid biosynthetic process	GO:0008610	0.381911	0.418037	402	89	4	14625	ALOX15,B3GALT1,CRPPA,PDSS2
GO:BP	regulation of cilium assembly	GO:1902017	0.382248	0.417655	43	89	1	14625	ARHGAP35
GO:BP	regulation of osteoclast differentiation	GO:0045670	0.382248	0.417655	43	89	1	14625	MITF
GO:BP	regulation of leukocyte mediated immunity	GO:0002703	0.382248	0.417655	149	89	2	14625	BCR,CD96
GO:BP	positive regulation of protein localization to plasma membrane	GO:1903078	0.382248	0.417655	43	89	1	14625	DLG1
GO:BP	superoxide metabolic process	GO:0006801	0.382248	0.417655	43	89	1	14625	CD36
GO:BP	negative regulation of protein polymerization	GO:0032272	0.382248	0.417655	43	89	1	14625	SCIN
GO:BP	antimicrobial humoral response	GO:0019730	0.382248	0.417655	43	89	1	14625	JCHAIN
GO:BP	long-chain fatty acid transport	GO:0015909	0.382248	0.417655	43	89	1	14625	CD36
GO:BP	protein localization to cell surface	GO:0034394	0.382248	0.417655	43	89	1	14625	JAM3
GO:BP	apical junction assembly	GO:0043297	0.382248	0.417655	43	89	1	14625	DLG1
GO:BP	regulation of protein import into nucleus	GO:0042306	0.382248	0.417655	43	89	1	14625	CD36
GO:BP	unsaturated fatty acid metabolic process	GO:0033559	0.382248	0.417655	43	89	1	14625	ALOX15
GO:BP	regulation of protein binding	GO:0043393	0.382587	0.41727	150	89	2	14625	PLCL2,PRKN
GO:BP	positive regulation of phosphorylation	GO:0042327	0.382587	0.41727	540	89	5	14625	CD36,DLG1,EPHA7,IL15,NRG1
GO:BP	positive regulation of molecular function	GO:0044093	0.382587	0.41727	964	89	8	14625	BCR,CD36,DLG1,GMNN,NRG1,PLCL2,PRKN,ST18
GO:BP	stress-activated MAPK cascade	GO:0051403	0.382587	0.41727	150	89	2	14625	DLG1,PLCB1
GO:CC	extrinsic component of cytoplasmic side of plasma membrane	GO:0031234	0.384288	0.415343	44	73	1	14548	ALOX15
GO:BP	positive regulation of cell cycle process	GO:0090068	0.385436	0.414048	151	89	2	14625	ANKRD17,PLCB1
GO:BP	regulation of cell-substrate adhesion	GO:0010810	0.385436	0.414048	151	89	2	14625	ALOX15,CD36
GO:BP	secretion	GO:0046903	0.385436	0.414048	542	89	5	14625	BCR,NRG1,PRKN,PTPN23,RIMS2
GO:MF	carbohydrate derivative transmembrane transporter activity	GO:1901505	0.385454	0.414028	40	90	1	14702	SLC35B4
GO:BP	regulation of potassium ion transport	GO:0043266	0.385873	0.413556	44	89	1	14625	DLG1
GO:BP	regulation of oxidative stress-induced cell death	GO:1903201	0.385873	0.413556	44	89	1	14625	PRKN
GO:BP	lung morphogenesis	GO:0060425	0.385873	0.413556	44	89	1	14625	RSPO2
GO:BP	muscle cell migration	GO:0014812	0.385873	0.413556	44	89	1	14625	SEMA6D
GO:BP	tRNA aminoacylation	GO:0043039	0.385873	0.413556	44	89	1	14625	LARS2
GO:BP	regulation of plasma lipoprotein particle levels	GO:0097006	0.385873	0.413556	44	89	1	14625	CD36
GO:BP	positive regulation of protein modification process	GO:0031401	0.385873	0.413556	683	89	6	14625	CD36,DLG1,EPHA7,IL15,NRG1,PRKN
GO:BP	positive regulation of response to cytokine stimulus	GO:0060760	0.385873	0.413556	44	89	1	14625	PRKN
GO:BP	regulation of tissue remodeling	GO:0034103	0.385873	0.413556	44	89	1	14625	BCR
GO:CC	precatalytic spliceosome	GO:0071011	0.386316	0.413057	45	73	1	14548	SNRPG
GO:CC	neuron spine	GO:0044309	0.386316	0.413057	45	73	1	14548	ZNF804A
GO:BP	regulation of leukocyte proliferation	GO:0070663	0.386343	0.413027	152	89	2	14625	DLG1,IL15
GO:CC	cell periphery	GO:0071944	0.386761	0.412557	3118	73	19	14548	ABCB5,ALOX15,BCR,CD36,CDH7,COL11A1,DLG1,EPHA7,JAM3,NCAM2,NKAIN2,PKP2,PNISR,PTPN4,SCIN,SEMA6D,SLA-DQB1,SORCS3,ZNF804A
GO:BP	regulation of mitotic cell cycle	GO:0007346	0.388516	0.410591	277	89	3	14625	ANKRD17,DLG1,PLCB1
GO:BP	autophagy of mitochondrion	GO:0000422	0.388543	0.41056	45	89	1	14625	PRKN
GO:BP	regulation of phosphate metabolic process	GO:0019220	0.388543	0.41056	973	89	8	14625	CD36,DLG1,EPHA7,IL15,NRG1,PLCL2,PRKN,STK38
GO:BP	monosaccharide metabolic process	GO:0005996	0.388543	0.41056	153	89	2	14625	PRKN,SLC35B4
GO:BP	positive regulation of immune effector process	GO:0002699	0.388543	0.41056	154	89	2	14625	ANKRD17,CD36
GO:BP	DNA damage response, signal transduction by p53 class mediator	GO:0030330	0.388543	0.41056	45	89	1	14625	ATR
GO:BP	myeloid leukocyte differentiation	GO:0002573	0.388543	0.41056	154	89	2	14625	IL15,MITF
GO:BP	intracellular receptor signaling pathway	GO:0030522	0.388543	0.41056	154	89	2	14625	ALOX15,ANKRD17
GO:BP	intrinsic apoptotic signaling pathway in response to endoplasmic reticulum stress	GO:0070059	0.388543	0.41056	45	89	1	14625	PRKN
GO:BP	neutrophil chemotaxis	GO:0030593	0.388543	0.41056	45	89	1	14625	JAM3
GO:BP	stress-activated protein kinase signaling cascade	GO:0031098	0.388543	0.41056	154	89	2	14625	DLG1,PLCB1
GO:BP	smooth muscle cell differentiation	GO:0051145	0.388543	0.41056	45	89	1	14625	ANKRD17
GO:BP	morphogenesis of an epithelial sheet	GO:0002011	0.388543	0.41056	45	89	1	14625	ARHGAP35
GO:BP	regulation of organ growth	GO:0046620	0.388543	0.41056	45	89	1	14625	WWC2
GO:BP	regulation of protein import	GO:1904589	0.388543	0.41056	45	89	1	14625	CD36
GO:BP	mitochondrion disassembly	GO:0061726	0.388543	0.41056	45	89	1	14625	PRKN
GO:BP	amino acid activation	GO:0043038	0.388543	0.41056	45	89	1	14625	LARS2
GO:BP	regulation of phosphorus metabolic process	GO:0051174	0.388543	0.41056	973	89	8	14625	CD36,DLG1,EPHA7,IL15,NRG1,PLCL2,PRKN,STK38
GO:BP	negative regulation of MAP kinase activity	GO:0043407	0.388543	0.41056	45	89	1	14625	STK38
GO:CC	membrane raft	GO:0045121	0.389099	0.40994	172	73	2	14548	CD36,DLG1
GO:CC	small nuclear ribonucleoprotein complex	GO:0030532	0.389099	0.40994	48	73	1	14548	SNRPG
GO:CC	membrane microdomain	GO:0098857	0.389099	0.40994	172	73	2	14548	CD36,DLG1
GO:CC	microtubule	GO:0005874	0.389099	0.40994	172	73	2	14548	DLG1,ZNF804A
GO:CC	polymeric cytoskeletal fiber	GO:0099513	0.389099	0.40994	313	73	3	14548	DLG1,JAM3,ZNF804A
GO:CC	microvillus	GO:0005902	0.389099	0.40994	47	73	1	14548	JAM3
GO:BP	epithelial cell differentiation	GO:0030855	0.39014	0.40878	412	89	4	14625	ARHGEF26,BCR,NRG1,PLCB1
GO:MF	translation initiation factor activity	GO:0003743	0.390453	0.408431	41	90	1	14702	EIF4G3
GO:MF	transferase activity, transferring alkyl or aryl (other than methyl) groups	GO:0016765	0.390453	0.408431	41	90	1	14702	PDSS2
GO:BP	positive regulation of fat cell differentiation	GO:0045600	0.391001	0.407822	46	89	1	14625	WIF1
GO:BP	cellular carbohydrate biosynthetic process	GO:0034637	0.391001	0.407822	46	89	1	14625	NDST3
GO:BP	regulation of defense response to virus	GO:0050688	0.391001	0.407822	46	89	1	14625	IL15
GO:BP	glucan metabolic process	GO:0044042	0.391001	0.407822	46	89	1	14625	GAA
GO:BP	anatomical structure maturation	GO:0071695	0.391001	0.407822	155	89	2	14625	ANKRD17,IL15
GO:BP	defense response to Gram-positive bacterium	GO:0050830	0.391001	0.407822	46	89	1	14625	CD36
GO:BP	respiratory gaseous exchange by respiratory system	GO:0007585	0.391001	0.407822	46	89	1	14625	GAA
GO:BP	epithelial cell development	GO:0002064	0.391001	0.407822	156	89	2	14625	ARHGEF26,PLCB1
GO:BP	cell communication	GO:0007154	0.391001	0.407822	5325	89	36	14625	AFP,ALB,ALOX15,ANKRD17,ARHGAP35,ATR,BCR,CD36,DLG1,DOCK2,DOCK3,EPHA7,FAM83B,FGF12,GCSAML,GRK7,IL15,JAM3,LIFR,MITF,NRG1,OSTN,PDE1A,PHF14,PKP2,PLCB1,PLCL2,PPP1R1C,PRKN,PTPN23,RIMS2,RSPO2,SORCS3,ST18,STK38,WWC2
GO:BP	glycogen metabolic process	GO:0005977	0.391001	0.407822	46	89	1	14625	GAA
GO:BP	morphogenesis of a branching epithelium	GO:0061138	0.391001	0.407822	156	89	2	14625	DLG1,RSPO2
GO:BP	negative regulation of kinase activity	GO:0033673	0.391001	0.407822	156	89	2	14625	PRKN,STK38
GO:BP	positive regulation of signal transduction	GO:0009967	0.391001	0.407822	979	89	8	14625	ALOX15,ANKRD17,ATR,CD36,NRG1,PLCB1,PRKN,RSPO2
GO:BP	cellular glucan metabolic process	GO:0006073	0.391001	0.407822	46	89	1	14625	GAA
GO:BP	response to wounding	GO:0009611	0.391001	0.407822	281	89	3	14625	ALOX15,ARHGAP35,CD36
GO:BP	regulation of lymphocyte migration	GO:2000401	0.391001	0.407822	46	89	1	14625	GCSAML
GO:BP	polysaccharide biosynthetic process	GO:0000271	0.391001	0.407822	46	89	1	14625	NDST3
GO:BP	regulation of biological process	GO:0050789	0.392689	0.405951	9096	89	59	14625	AEBP2,AFP,ALB,ALOX15,ANKRD17,ARHGAP35,ATR,BCR,CD36,CD96,DLG1,DNAH11,DOCK2,DOCK3,EPHA7,FAM83B,FGF12,GAA,GCSAML,GMNN,GPR149,GRK7,HTATIP2,IL15,JAM3,JCHAIN,LIFR,MITF,NRG1,OSTN,PDE1A,PHF14,PKP2,PLCB1,PLCL2,PPP1R1C,PRKN,PTPN23,RBFOX1,RIMS2,RSPO2,RUFY3,SCIN,SEMA6D,SLA-DQB1,SLC35B4,SORCS3,SOX5,ST18,STK38,SUSD4,TFDP2,TOX,WDR41,WIF1,WWC2,ZNF333,ZNF609,ZNF804A
GO:BP	myeloid cell differentiation	GO:0030099	0.393747	0.404783	283	89	3	14625	IL15,MITF,SCIN
GO:BP	respiratory system development	GO:0060541	0.393747	0.404783	157	89	2	14625	PHF14,RSPO2
GO:BP	regulation of blood coagulation	GO:0030193	0.394071	0.404425	47	89	1	14625	CD36
GO:BP	alternative mRNA splicing, via spliceosome	GO:0000380	0.394071	0.404425	47	89	1	14625	RBFOX1
GO:BP	ureteric bud morphogenesis	GO:0060675	0.394071	0.404425	47	89	1	14625	DLG1
GO:BP	regulation of mitochondrial membrane potential	GO:0051881	0.394071	0.404425	47	89	1	14625	PRKN
GO:BP	platelet-derived growth factor receptor signaling pathway	GO:0048008	0.394071	0.404425	47	89	1	14625	PHF14
GO:BP	gluconeogenesis	GO:0006094	0.394071	0.404425	47	89	1	14625	SLC35B4
GO:BP	regulation of neurotransmitter secretion	GO:0046928	0.394071	0.404425	47	89	1	14625	PRKN
GO:BP	cardiac conduction	GO:0061337	0.394071	0.404425	47	89	1	14625	PKP2
GO:BP	positive regulation of mitochondrion organization	GO:0010822	0.394071	0.404425	47	89	1	14625	PRKN
GO:BP	demethylation	GO:0070988	0.394071	0.404425	47	89	1	14625	TOX
GO:BP	regulation of glucose transmembrane transport	GO:0010827	0.394071	0.404425	47	89	1	14625	OSTN
REAC	Mitotic G1 phase and G1/S transition	REAC:R-SSC-453279	0.39413	0.404361	107	49	2	7157	LIN54,TFDP2
GO:BP	regulation of cell cycle process	GO:0010564	0.394257	0.404221	418	89	4	14625	ANKRD17,ATR,DLG1,PLCB1
GO:MF	phosphoprotein phosphatase activity	GO:0004721	0.39454	0.403909	147	90	2	14702	PTPN4,PTPN23
GO:MF	kinase activity	GO:0016301	0.39454	0.403909	670	90	6	14702	ATR,BCR,EPHA7,GRK7,HTATIP2,STK38
GO:CC	early endosome	GO:0005769	0.395273	0.403103	177	73	2	14548	PTPN23,SLA-DQB1
GO:CC	integral component of postsynaptic membrane	GO:0099055	0.395273	0.403103	50	73	1	14548	SORCS3
GO:CC	cytoplasmic stress granule	GO:0010494	0.395273	0.403103	50	73	1	14548	RBFOX1
GO:MF	ligase activity, forming carbon-oxygen bonds	GO:0016875	0.396592	0.401656	43	90	1	14702	LARS2
GO:MF	iron ion binding	GO:0005506	0.396592	0.401656	149	90	2	14702	ALOX15,CYP2C42
GO:MF	ubiquitin protein ligase activity	GO:0061630	0.396592	0.401656	148	90	2	14702	DZIP3,PRKN
GO:MF	aminoacyl-tRNA ligase activity	GO:0004812	0.396592	0.401656	43	90	1	14702	LARS2
REAC	Interleukin-2 family signaling	REAC:R-SSC-451927	0.397227	0.400961	27	49	1	7157	IL15
REAC	Metabolism of vitamins and cofactors	REAC:R-SSC-196854	0.397227	0.400961	109	49	2	7157	PARP8,PDSS2
GO:BP	glucose import	GO:0046323	0.397484	0.400681	48	89	1	14625	OSTN
GO:BP	regulation of hemostasis	GO:1900046	0.397484	0.400681	48	89	1	14625	CD36
GO:BP	mesonephric tubule morphogenesis	GO:0072171	0.397484	0.400681	48	89	1	14625	DLG1
GO:BP	regulation of protein depolymerization	GO:1901879	0.397484	0.400681	48	89	1	14625	SCIN
GO:BP	ear development	GO:0043583	0.397484	0.400681	160	89	2	14625	BCR,COL11A1
GO:BP	cellular response to ionizing radiation	GO:0071479	0.397484	0.400681	48	89	1	14625	ATR
GO:BP	negative regulation of ERK1 and ERK2 cascade	GO:0070373	0.397484	0.400681	48	89	1	14625	DLG1
GO:BP	reproductive process	GO:0022414	0.397484	0.400681	843	89	7	14625	AFP,DLG1,DNAH11,GPR149,HFM1,JAM3,PLCB1
GO:BP	regulation of interleukin-1 beta production	GO:0032651	0.397484	0.400681	48	89	1	14625	CD36
GO:BP	ceramide biosynthetic process	GO:0046513	0.397484	0.400681	48	89	1	14625	B3GALT1
GO:BP	RNA methylation	GO:0001510	0.397484	0.400681	48	89	1	14625	TGS1
GO:BP	interleukin-1 beta production	GO:0032611	0.397484	0.400681	48	89	1	14625	CD36
GO:BP	reproduction	GO:0000003	0.397484	0.400681	844	89	7	14625	AFP,DLG1,DNAH11,GPR149,HFM1,JAM3,PLCB1
GO:BP	regulation of neuron death	GO:1901214	0.397484	0.400681	160	89	2	14625	EPHA7,PRKN
REAC	Immune System	REAC:R-SSC-168256	0.398877	0.399162	1181	49	11	7157	CD36,CD96,COL11A1,DOCK2,DZIP3,EIF4G3,GAA,IL15,LIFR,PTPN4,SLA-DQB1
REAC	Collagen degradation	REAC:R-SSC-1442490	0.398877	0.399162	28	49	1	7157	COL11A1
GO:BP	lipid metabolic process	GO:0006629	0.401715	0.396082	848	89	7	14625	AFP,ALOX15,B3GALT1,CRPPA,PDSS2,PLCB1,PLCL2
GO:BP	lens development in camera-type eye	GO:0002088	0.402511	0.395222	49	89	1	14625	DLG1
GO:BP	positive regulation of protein localization to cell periphery	GO:1904377	0.402511	0.395222	49	89	1	14625	DLG1
GO:BP	hexose biosynthetic process	GO:0019319	0.402511	0.395222	49	89	1	14625	SLC35B4
GO:BP	response to organic substance	GO:0010033	0.402511	0.395222	1742	89	13	14625	ALOX15,BCR,CD36,CD96,FGF12,IL15,LIFR,OSTN,PLCB1,PRKN,SLA-DQB1,SOX5,ST18
GO:BP	negative regulation of epithelial cell migration	GO:0010633	0.402511	0.395222	49	89	1	14625	PTPN23
GO:BP	tyrosine phosphorylation of STAT protein	GO:0007260	0.402511	0.395222	49	89	1	14625	IL15
GO:MF	promoter-specific chromatin binding	GO:1990841	0.4029	0.394802	44	90	1	14702	ZNF609
GO:BP	regulation of protein transport	GO:0051223	0.405163	0.39237	291	89	3	14625	CD36,PRKN,PTPN23
GO:BP	organic substance biosynthetic process	GO:1901576	0.405188	0.392343	4082	89	28	14625	AEBP2,ALOX15,ANKRD17,ATR,B3GALT1,CD36,CRPPA,DLG1,FAXC,GMNN,HTATIP2,IL15,LARS2,MITF,MOCS2,NDST3,NRG1,PDSS2,PHF14,PLCB1,PRKN,SLC35B4,ST18,TFDP2,UGGT1,WWC2,ZNF333,ZNF609
GO:CC	site of polarized growth	GO:0030427	0.405673	0.391824	55	73	1	14548	ZNF804A
GO:CC	actin filament	GO:0005884	0.405673	0.391824	56	73	1	14548	JAM3
GO:CC	external side of plasma membrane	GO:0009897	0.405673	0.391824	184	73	2	14548	CD36,SLA-DQB1
GO:CC	Z disc	GO:0030018	0.405673	0.391824	56	73	1	14548	XIRP2
GO:CC	basement membrane	GO:0005604	0.405673	0.391824	56	73	1	14548	DLG1
GO:CC	growth cone	GO:0030426	0.405673	0.391824	54	73	1	14548	ZNF804A
GO:CC	nuclear lumen	GO:0031981	0.405673	0.391824	3020	73	18	14548	AEBP2,ANKRD17,ATR,CAMKMT,GMNN,IL15,MOCS2,NCAM2,NRG1,PKP2,PLCB1,PNISR,PRKN,PTPN23,RALYL,SNRPG,TFDP2,ZNF609
GO:CC	serine/threonine protein kinase complex	GO:1902554	0.405673	0.391824	56	73	1	14548	WDR41
GO:CC	PML body	GO:0016605	0.405673	0.391824	55	73	1	14548	ATR
GO:CC	lipid droplet	GO:0005811	0.405673	0.391824	56	73	1	14548	ALOX15
GO:CC	intrinsic component of postsynaptic membrane	GO:0098936	0.405673	0.391824	54	73	1	14548	SORCS3
GO:BP	maintenance of protein location	GO:0045185	0.406702	0.390723	50	89	1	14625	SCIN
GO:BP	icosanoid metabolic process	GO:0006690	0.406702	0.390723	50	89	1	14625	ALOX15
GO:BP	negative regulation of lymphocyte proliferation	GO:0050672	0.406702	0.390723	50	89	1	14625	DLG1
[truncated: 1,391 more rows]

## Sheet: S. Table 7
Supplementary table 7 13 TCSGs associated with blood traits
Chrsomosome	SNP	POS(Sscrofa11.1)	CMS	Beta	p	Adjustp	Traits	Genes
2	rs343477882	64690424	11.8114	-2.124	0.006194	0.003415	RBC	CLEC17A
2	rs343477882	64690424	11.8114	-2.124	0.006194	0.03682	HGB	CLEC17A
2	rs327549314	64690136	11.2746	-2.124	0.006294	0.006415	RBC	CLEC17A
2	rs327549314	64690136	11.2746	-2.124	0.006294	0.03682	HGB	CLEC17A
2	rs345774992	64693695	11.2666	-30.65	0.0387	0.006415	RBC	CLEC17A
2	rs345774992	64693695	11.2666	-30.65	0.0387	0.03682	HGB	CLEC17A
2	rs712290644	64689061	11.1914	-2.124	0.006794	0.006415	RBC	CLEC17A
2	rs712290644	64689061	11.1914	-2.124	0.006794	0.03682	HGB	CLEC17A
2	rs319060986	64689350	10.558	-2.124	0.006194	0.006415	RBC	CLEC17A
2	rs319060986	64689350	10.558	-2.124	0.006194	0.03682	HGB	CLEC17A
2	rs321524396	64685670	10.557	-2.124	0.006394	0.006315	RBC	CLEC17A
2	rs321524396	64685670	10.557	-2.124	0.006394	0.03682	HGB	CLEC17A
13	rs345921300	110416855	9.2941	-1.491	0.006714	0.008693	RBC	MITF
9	rs331731812	85411370	9.08523	-3.671	0.02355	0.02334	RDW	CRPPA
9	rs331731812	85411370	9.08523	-3.671	0.02355	0.002738	RBC	CRPPA
7	rs323076617	32208593	9.04064	-2.794	0.0153	0.0162	RBC	STK38
14	rs340691452	106012859	8.87678	-3.631	0.006233	0.008891	RDW	CYP2C42
14	rs340691452	106012859	8.87678	-3.631	0.006233	0.02834	RBC	CYP2C42
7	rs332966166	32203273	8.87588	-2.794	0.0013	0.0162	RBC	STK38
6	rs325357397	138951695	8.85991	-19.86	0.02643	0.0101	RDW	LRR1Q3
6	rs325357397	138951695	8.85991	-19.86	0.02643	0.03311	HGB	LRR1Q3
12	rs321471914	27960535	8.858	-2.075	0.03077	0.03846	RDW	CA10
8	rs321531787	69357117	8.84398	-19.25	0.03773	0.04112	HGB	ANKRD17
15	rs324357793	74234104	8.8439	-1.729	0.002427	0.003572	RBC	B3GALT1
2	rs330364515	56687399	8.84283	-1.546	5.798e-06	1e-05	RBC	GCSAML
5	rs691395566	90164130	8.83614	-3.781	0.004854	0.005459	RDW	EEA1
16	rs319816187	53844318	8.82992	-3.83	0.005622	0.006201	RDW	DOCK2
13	rs344427891	51181801	8.8296	-2.432	0.0001181	0.0001711	RBC	MITF
4	rs332410826	16014024	8.82899	-25.04	0.0312	0.03316	HGB	ATAD2
2	rs341812400	56685565	8.8244	-1.546	5.798e-06	1e-05	RBC	GCSAML
13	rs338690403	110416825	8.82014	-1.491	0.00614	0.008693	RBC	MITF
Note: the 100,000 times permutation test was using to adjust the raw p

## Sheet: S. Table 8
Supplementary table 8 the clumping results of TCSSs
CHR	SNP	p	N	POS	Kb	RANGES
13	rs336122057	3.575e-16	40	chr13:60026400..60361284	334.885	[]
4	rs710894671	2.665e-15	109	chr4:74766945..75534724	767.78	[BPNT2,PENK]
15	rs343550189	3.567e-15	41	chr15:30644150..31584386	940.237	[EPB41L5,INHBB,PTPN4,RALB,TMEM177,TMEM185B]
11	rs323305741	4.34e-15	59	chr11:11217242..11999557	782.316	[DCLK1,MAB21L1,NBEA]
8	rs335922995	7.379e-15	124	chr8:66608257..67528453	920.197	[AMBN,AMTN,CABS1,CSN2,CSN3,ENAM,FDCSP,JCHAIN,ODAM,RUFY3,SULT1B1,UTP3]
7	rs696090163	1.123e-14	254	chr7:79192365..79640012	447.648	[OR4K17]
16	rs696481506	3.478e-14	58	chr16:30427692..31015385	587.694	[ISL1,PARP8]
16	rs700613046	4.659e-14	25	chr16:23676704..23683944	7.241	[LIFR]
1	rs329216405	6.507e-14	25	chr1:167262329..167618267	355.939	[KIF23]
9	rs711972099	6.573e-14	79	chr9:90517414..91167154	649.741	[CDCA7L,DNAH11,RAPGEF5]
2	rs326031478	7.525e-14	53	chr2:64529079..65140159	611.081	[ADGRE3,ADGRE5,ADGRL1,ASF1B,C19orf67,CLEC17A,DDX39A,DNAJB1,GIPC1,IL27RA,NDUFB7,PALM3,PKN1,PRKACA,PTGER1,ZNF333]
7	rs325487910	7.958e-14	53	chr7:27853419..28806805	953.387	[BAG2,BEND6,KHDRBS2,PRIM2,RAB23,ZNF451]
1	rs319376129	8.699e-14	113	chr1:155879516..156480224	600.709	[CDH7]
13	rs321211870	1.049e-13	45	chr13:82616465..83399256	782.792	[ATR,GK5,GRK7,PLS1,TFDP2,XRN1]
14	rs333973699	1.137e-13	101	chr14:48814163..49604278	790.116	[ADORA2A,BCR,GNAZ,GUCD1,RAB36,RSPH14,UPB1,ZNF280B]
4	rs342773384	1.197e-13	159	chr4:47152999..47999844	846.846	[]
7	rs343496527	1.309e-13	75	chr7:25769732..26481815	712.084	[FAM83B,GFRAL,HCRTR2,HMGCLL1,TINAG]
13	rs323275221	1.364e-13	12	chr13:96530222..96842192	311.971	[]
8	rs344746348	1.436e-13	25	chr8:67041507..67105119	63.613	[CSN3,FDCSP,ODAM]
2	rs700217567	1.602e-13	29	chr2:67630174..68315149	684.976	[]
4	rs332817926	1.745e-13	133	chr4:73147552..74100124	952.573	[TOX]
15	rs696713401	1.865e-13	12	chr15:30393881..30564343	170.463	[GLI2]
13	rs319450099	2.049e-13	14	chr13:59835868..60342500	506.633	[CRBN]
13	rs336580208	2.175e-13	15	chr13:82615815..82975135	359.321	[GK5,GRK7,TFDP2]
4	rs327957803	2.763e-13	15	chr4:69459092..69944155	485.064	[CYP7B1]
9	rs329001566	2.885e-13	31	chr9:89594504..89999686	405.183	[ABCB5,SP8]
11	rs323937724	3.097e-13	4	chr11:11567626..11567962	0.337	[NBEA]
15	rs80986888	3.168e-13	39	chr15:109627264..110492832	865.569	[ADAM23,CPO,DYTN,FAM237A,FASTKD2,KLF7,MDH1B]
7	rs326279216	3.581e-13	31	chr7:19015521..19779074	763.554	[ACOT13,ALDH5A1,ARMH2,C6orf62,DCDC2,GMNN,GPLD1,KIAA0319,MRS2,NRSN1,RIPOR2,TDP2]
8	8:54177985	4.5e-13	5	chr8:54177959..54178135	0.177	[]
17	rs322564183	4.601e-13	139	chr17:17215188..18152032	936.845	[PLCB1,PLCB4]
4	rs328894429	5.026e-13	417	chr4:48626913..49527163	900.251	[MMP16]
5	rs322871390	5.14e-13	225	chr5:101492142..101845916	353.775	[PAWR,PPP1R12A]
11	rs321992047	5.739e-13	19	chr11:18449724..19082625	632.902	[CDADC1,CYSLTR2,FNDC3A,MLNR]
18	rs330115524	5.908e-13	37	chr18:14875773..15288379	412.607	[EXOC4,LRGUK,SLC35B4]
13	rs705013390	6.125e-13	44	chr13:190797552..191014063	216.512	[]
6	rs331815150	6.783e-13	37	chr6:136012214..136057509	45.296	[AK5]
5	rs338675103	6.88e-13	24	chr5:19940602..20638529	697.928	[NEUROD4,OR6C2,OR10A7,TESPA1]
1	rs318367566	7.741e-13	16	chr1:125995336..126006168	10.833	[]
3	rs336101582	8.782e-13	28	chr3:96918109..97192054	273.946	[]
8	rs326417248	9.271e-13	124	chr8:79157576..79840313	682.738	[IQCM]
16	rs333135642	9.419e-13	21	chr16:29902807..30475887	573.081	[EMB,PARP8]
11	rs705702563	1.117e-12	60	chr11:9149965..9978119	828.155	[KL,PDS5B]
4	rs333921308	1.152e-12	61	chr4:89673001..90091993	418.993	[CD48,CD84,CD244,LY9,SLAMF1,SLAMF6,SLAMF7,VANGL2]
3	3:7718199	1.256e-12	49	chr3:7647054..7756303	109.25	[]
6	6:56552736	1.315e-12	62	chr6:56446291..56553524	107.234	[]
16	rs340472773	1.34e-12	21	chr16:31960302..32653162	692.861	[ITGA1,ITGA2,MOCS2]
15	rs345872120	1.349e-12	18	chr15:44817712..45397158	579.447	[CDKN2AIP,ENPP6,ING2,RWDD4,STOX2,TRAPPC11]
4	rs319463501	1.354e-12	15	chr4:29554879..29701867	146.989	[RSPO2]
16	rs1110040518	1.522e-12	29	chr16:11362920..11800917	437.998	[]
15	rs695850413	1.555e-12	45	chr15:41543846..42357237	813.392	[]
7	rs318379484	1.592e-12	20	chr7:39140731..39876820	736.09	[AARS2,CAPN11,CDC5L,HSP90AB1,NFKBIE,SLC29A1,SLC35B2,SPATS1,SUPT3H,TCTE1,TMEM63B,TMEM151B]
15	rs335215292	1.606e-12	68	chr15:107852775..108838014	985.24	[PARD3B]
10	rs704887586	1.659e-12	115	chr10:24930040..25084628	154.589	[CYB5R1,FAM240B]
18	rs338264305	1.73e-12	6	chr18:8703086..8883207	180.122	[TMEM178B]
15	rs698181751	1.758e-12	158	chr15:35485219..36419354	934.136	[]
1	rs337287821	1.782e-12	41	chr1:166499838..167405231	905.394	[CORO2B,GLCE,KIF23,NOX5,PAQR5,SPESP1]
5	rs336108529	1.808e-12	70	chr5:20188806..20205114	16.309	[]
16	rs319876659	1.932e-12	21	chr16:25142722..25296264	153.543	[]
9	rs344236983	1.968e-12	32	chr9:85575167..85735910	160.744	[CRPPA]
14	rs332833756	2.045e-12	74	chr14:48800835..48831567	30.733	[]
4	rs334641920	2.06e-12	134	chr4:49530355..49975199	444.845	[CNBD1]
8	8:54177468	2.224e-12	4	chr8:54176384..54178216	1.833	[]
13	rs337214348	2.249e-12	41	chr13:132841629..133082837	241.209	[DLG1]
5	5:93352313	2.386e-12	75	chr5:92889766..93725194	835.429	[ATP2B1,DUSP6,POC1B]
7	rs341200511	2.472e-12	13	chr7:28987099..29759706	772.608	[B3GALT4,COL21A1,CUTA,DAXX,DST,KIFC1,PFDN6,PHF1,RGL2,RPS18,SYNGAP1,VPS52,WDR46,ZBTB22]
5	rs338358818	2.614e-12	24	chr5:19940908..20204774	263.867	[NEUROD4,TESPA1]
13	rs327981040	2.78e-12	18	chr13:64200677..64548087	347.411	[GRM7]
8	8:54177268	2.911e-12	4	chr8:54176037..54177282	1.246	[]
6	6:56516670	2.954e-12	12	chr6:56455005..56539423	84.419	[]
15	rs699299510	2.996e-12	76	chr15:44694735..45591366	896.632	[CDKN2AIP,CLDN22,ENPP6,ING2,IRF2,RWDD4,STOX2,TRAPPC11,WWC2]
9	rs322216788	3.134e-12	74	chr9:5857761..5951083	93.323	[]
4	rs330440362	3.212e-12	106	chr4:125295164..125994954	699.791	[CDC7,HFM1,TGFBR3,ZNF644]
7	rs327358283	3.272e-12	11	chr7:40180903..40673511	492.609	[RUNX2]
13	rs333903309	3.381e-12	37	chr13:94252853..94408271	155.419	[ARHGEF26,DHX36,GPR149]
13	rs713203231	3.387e-12	24	chr13:165383785..165739081	355.297	[]
6	6:56516652	3.51e-12	6	chr6:56504163..56516700	12.538	[]
7	rs341829013	3.541e-12	35	chr7:26382691..26960852	578.162	[LRRC1,MLIP,TINAG]
8	rs336428189	3.786e-12	36	chr8:66960441..67758601	798.161	[AMBN,AMTN,CABS1,CSN3,ENAM,FDCSP,GRSF1,JCHAIN,ODAM,RUFY3,SLC4A4,UTP3]
9	rs697442605	3.934e-12	43	chr9:99440974..100381367	940.394	[CD36,GNAI1,GNAT3]
1	rs333343708	3.989e-12	132	chr1:107349519..107839205	489.687	[CSNK1G1,PCLAF,TRIP4,ZNF609]
13	rs341410496	4.137e-12	15	chr13:18279687..18463774	184.088	[CMTM7,CMTM8]
1	rs327983652	4.32e-12	15	chr1:55911148..55916423	5.276	[RARS2]
17	17:13555178	4.549e-12	10	chr17:13544849..13616952	72.104	[]
15	rs342069824	4.677e-12	8	chr15:42355719..42814810	459.092	[]
15	rs332711867	4.789e-12	36	chr15:43909108..44848884	939.777	[CLDN22,DCTD,TENM3,WWC2]
18	rs692841374	5.378e-12	95	chr18:7776317..8373052	596.736	[AGK,CLEC5A,DENND11,MGAM,MGAM2,OR9A1P,PRSS37,SSBP1,TAS2R3,TAS2R4,WEE2]
7	rs343468802	5.63e-12	11	chr7:38696168..39132973	436.806	[VEGFA]
9	rs328028240	5.652e-12	7	chr9:59015947..59452776	436.83	[OPCML]
3	rs342937107	5.759e-12	18	chr3:53947633..54480368	532.736	[LONRF2,REV1]
14	rs345573529	5.871e-12	69	chr14:47842465..48710482	868.018	[DRG1,EIF4ENIF1,INPP5J,LIMK2,PATZ1,PIK3IP1,PISD,PLA2G3,PRR14L,SELENOM,SLC5A1,SLC5A4,SMTN,YWHAH]
15	rs709602642	5.948e-12	21	chr15:34312331..35021443	709.113	[CSMD1]
8	8:54177184	6.243e-12	7	chr8:54177161..54177241	0.081	[]
15	rs697305721	6.377e-12	23	chr15:83088871..83867597	778.727	[AGPS,NFE2L2,RBM45]
2	2:27466329	6.463e-12	71	chr2:27326952..27468006	141.055	[KIAA1549L]
11	rs321032906	6.556e-12	19	chr11:70743544..71324207	580.664	[FGF14,METTL21C,POGLUT2,TEX30,TPP2]
15	rs338039421	6.985e-12	49	chr15:92454449..93196891	742.443	[GULP1]
6	rs706517028	7.121e-12	14	chr6:56459363..56553474	94.112	[]
13	rs322927162	7.335e-12	6	chr13:180345613..180462316	116.704	[]
3	rs330829070	7.438e-12	21	chr3:48901333..49149779	248.447	[ECRG4,NCK2,UXS1]
12	12:49342798	7.728e-12	13	chr12:49058789..49356735	297.947	[OR1D5]
16	rs344427495	7.88e-12	125	chr16:13836394..14418457	582.064	[CDH9]
5	rs329664742	7.982e-12	24	chr5:20632023..20994045	362.023	[]
8	rs690619147	8.14e-12	8	chr8:96284553..97051325	766.773	[ABHD18,JADE1,LARP1B,MFSD8,PLK4]
13	rs701728002	8.188e-12	17	chr13:142873548..143317089	443.542	[]
11	rs331007080	8.335e-12	19	chr11:60635301..61122025	486.725	[GPC5]
13	rs706649167	8.462e-12	9	chr13:86070174..86567676	497.503	[PLOD2,PLSCR4]
1	rs328447117	9.146e-12	13	chr1:161675139..161855481	180.343	[CPLX4,GRP,RAX]
13	rs332422188	9.524e-12	28	chr13:92412414..92565941	153.528	[MBNL1]
1	rs332244672	9.964e-12	79	chr1:28322393..28633709	311.317	[AHI1]
4	rs345938481	9.986e-12	35	chr4:74631253..75175749	544.497	[FAM110B]
13	rs345732361	1.023e-11	103	chr13:150070140..150395740	325.601	[C3orf85,DPPA2,MORC1]
18	rs321525287	1.046e-11	7	chr18:8282381..8515041	232.661	[AGK,TMEM178B]
18	rs320675236	1.046e-11	39	chr18:42724893..43080925	356.033	[FKBP14,MTURN,PLEKHA8,SCRN1]
15	rs330756288	1.063e-11	37	chr15:43681990..44314828	632.839	[TENM3]
13	rs332711349	1.087e-11	109	chr13:9032076..9883755	851.68	[]
8	rs335510643	1.099e-11	44	chr8:100221352..101027589	806.238	[SPATA5,SPRY1]
13	rs786684894	1.125e-11	27	chr13:5046405..5559464	513.06	[SATB1]
4	rs324668545	1.149e-11	54	chr4:75536066..76063625	527.56	[LYN,MOS,PENK,PLAG1,RPS20,SDR16C5,TGS1,TMEM68,XKR4]
15	rs80966057	1.164e-11	8	chr15:36312903..37057742	744.84	[]
17	rs342474098	1.166e-11	51	chr17:22031494..22491407	459.914	[ESF1,ISM1,NDUFAF5,TASP1]
11	rs325487510	1.192e-11	13	chr11:5920950..6183403	262.454	[POMP,SLC46A3]
1	rs329048991	1.194e-11	18	chr1:166988235..167242405	254.171	[GLCE,KIF23,PAQR5]
8	rs327608079	1.217e-11	22	chr8:18082517..18590320	507.804	[DHX15]
11	rs329463509	1.217e-11	47	chr11:19403280..19934015	530.736	[MED4,NUDT15,SUCLA2]
1	1:92927423	1.218e-11	63	chr1:92920422..93087267	166.846	[]
13	rs338194366	1.292e-11	14	chr13:60402353..60739302	336.95	[LRRN1]
6	rs346374479	1.294e-11	4	chr6:25928253..26117015	188.763	[CDH11]
8	rs330035518	1.308e-11	128	chr8:69095690..69811628	715.939	[AFM,AFP,ALB,ANKRD17,COX18,RASSF6]
15	rs331790844	1.347e-11	5	chr15:76452444..76460758	8.315	[MYO3B]
9	rs710540089	1.351e-11	97	chr9:5855603..5963168	107.566	[]
18	rs332867824	1.434e-11	13	chr18:1781498..2087253	305.756	[LMBR1,RNF32]
13	rs328345511	1.488e-11	16	chr13:5183436..5294197	110.762	[]
12	12:49343072	1.507e-11	7	chr12:49342706..49343087	0.382	[]
6	rs338477060	1.521e-11	25	chr6:138768289..139338342	570.054	[FPGT,LRRIQ3]
18	rs345137251	1.604e-11	90	chr18:19067281..19579986	512.706	[AHCYL2,NRF1,SMKR1,SMO,STRIP2,TNPO3,TSPAN33]
13	rs342178655	1.625e-11	119	chr13:117864949..118538745	673.797	[PEX5L]
13	rs338659855	1.641e-11	32	chr13:29788425..30385060	596.636	[CCDC12,ELP6,KIF9,KLHL18,NBEAL2,PTPN23,SCAP,SETD2]
7	rs318899174	1.659e-11	36	chr7:25264648..25536239	271.592	[BMP5]
9	rs318840491	1.662e-11	13	chr9:12115735..12610820	495.086	[ALG8,KCTD21,NDUFC2,RSF1,THRSP,USP35]
16	rs335037612	1.665e-11	35	chr16:29468670..30264285	795.616	[EMB,HCN1]
12	rs711617290	1.694e-11	18	chr12:35727212..36043158	315.947	[CLTC,DHX40,PTRH2,VMP1]
1	rs322592073	1.729e-11	35	chr1:133470861..133522040	51.18	[]
17	rs696219979	1.791e-11	14	chr17:41409623..41465095	55.473	[LBP]
1	rs340216898	1.801e-11	29	chr1:107533813..108311554	777.742	[CIAO2A,CSNK1G1,DAPK2,HERC1,PCLAF,PPIB,SNX22,TRIP4,ZNF609]
13	rs334835454	1.836e-11	27	chr13:156720800..157233154	512.355	[]
11	rs320057403	1.859e-11	51	chr11:10191467..11035167	843.701	[RFC3]
4	rs343282756	1.871e-11	22	chr4:88232867..88350094	117.228	[NOS1AP]
8	rs328553374	1.895e-11	30	chr8:86409124..86642337	233.214	[CLGN,ELMOD2,MGAT4D,TBC1D9]
3	rs345505699	1.899e-11	29	chr3:94119936..94145700	25.765	[]
5	rs333033473	1.918e-11	4	chr5:34883157..34967998	84.842	[]
13	rs335842772	2.062e-11	35	chr13:156904582..157461781	557.2	[CEP97,NFKBIZ,NXPE3,RPL24,ZBTB11]
9	rs329532643	2.106e-11	25	chr9:84308482..84831680	523.199	[AGMO,DGKB]
11	11:18746586	2.174e-11	102	chr11:18553478..18797975	244.498	[FNDC3A]
5	rs342256744	2.207e-11	4	chr5:89337136..89365321	28.186	[CRADD]
8	rs1113705860	2.297e-11	29	chr8:137195680..137818447	622.768	[ANTXR2,CFAP299,FGF5,PRDM8]
15	rs344813447	2.448e-11	4	chr15:45054780..45056879	2.1	[]
12	rs342962446	2.457e-11	58	chr12:30015847..30621644	605.798	[KIF2B]
8	rs80807650	2.545e-11	5	chr8:18015471..18274219	258.749	[]
9	rs335240362	2.563e-11	46	chr9:96077771..96991629	913.859	[SEMA3A,SEMA3E]
4	rs326934409	2.655e-11	81	chr4:46845678..47331955	486.278	[NBN,OSGIN2,RIPK2]
1	rs318661324	2.822e-11	39	chr1:60637581..60985547	347.967	[EPHA7]
18	rs1110088711	2.945e-11	4	chr18:48166630..48786306	619.677	[C7orf57,DBNL,FAM221A,HUS1,LANCL2,PGAM2,STK31,SUN3,UBE2D4,UPP1,URGCP,VOPP1]
5	rs708866506	2.974e-11	7	chr5:20632076..20793076	161.001	[]
2	rs329673833	3.135e-11	32	chr2:64265808..64625164	359.357	[ADGRE3,ZNF333]
6	rs341968369	3.168e-11	8	chr6:151806303..152209370	403.068	[C1orf87]
17	17:13551393	3.173e-11	8	chr17:13542138..13557154	15.017	[]
2	rs341893070	3.18e-11	14	chr2:64875937..65403201	527.265	[ADGRE5,ADGRL1,ASF1B,C19orf53,C19orf67,CC2D1A,CCDC130,DCAF15,IL27RA,MRI1,NANOS3,PALM3,PODNL1,PRKACA,RFX1,RLN3,ZSWIM4]
8	8:54177089	3.269e-11	4	chr8:54121686..54178204	56.519	[]
12	rs335022188	3.285e-11	30	chr12:31570515..31765329	194.815	[HLF,MMD]
4	rs709260153	3.349e-11	12	chr4:72640980..73147111	506.132	[CA8,CHD7,RAB2A]
6	rs696269370	3.381e-11	7	chr6:56457440..56519834	62.395	[]
16	rs344438295	3.383e-11	13	chr16:33395414..33707404	311.991	[ARL15]
11	rs341690810	3.411e-11	13	chr11:22118540..22153531	34.992	[GTF2F2]
9	rs333964345	3.417e-11	18	chr9:16178577..16871035	692.459	[]
2	rs329959811	3.572e-11	19	chr2:71966634..72106683	140.05	[]
8	rs333714814	3.694e-11	168	chr8:89470824..90072671	601.848	[]
14	14:106544963	3.699e-11	239	chr14:106054344..106858126	803.783	[CYP2C42,PDLIM1]
1	rs700814247	3.724e-11	4	chr1:93010383..93117551	107.169	[]
8	rs324550290	3.742e-11	25	chr8:17466176..18260389	794.214	[PPARGC1A]
15	rs327098521	3.883e-11	62	chr15:36398162..37064734	666.573	[]
2	rs695020470	3.908e-11	14	chr2:39089504..39243004	153.501	[DBX1,HTATIP2]
5	rs691857969	3.956e-11	29	chr5:93533020..94256429	723.41	[KITLG]
13	rs344618619	4.015e-11	18	chr13:166031735..166382061	350.327	[]
8	rs711535664	4.018e-11	12	chr8:25882937..26008296	125.36	[]
18	rs330540695	4.135e-11	7	chr18:7982277..7996628	14.352	[]
3	3:132231346	4.314e-11	8	chr3:132229616..132231718	2.103	[MYT1L]
8	rs335850807	4.405e-11	49	chr8:99977896..100820288	842.393	[SPRY1]
15	rs336880000	4.426e-11	57	chr15:74133300..74276747	143.448	[B3GALT1]
13	rs323487009	4.457e-11	54	chr13:46680258..47421965	741.708	[MAGI1]
9	rs340810751	4.489e-11	111	chr9:100266450..101174259	907.81	[GNAI1,MAGI2]
1	rs332816206	4.525e-11	18	chr1:66266961..66458412	191.452	[FAXC,PNISR,USP45]
6	rs1112039360	4.536e-11	13	chr6:58550420..58553144	2.725	[]
13	rs81231056	4.623e-11	7	chr13:26372435..26492554	120.12	[GASK1A]
11	rs696119304	4.633e-11	6	chr11:72082442..72368997	286.556	[]
8	8:54177368	4.681e-11	5	chr8:54070745..54319660	248.916	[]
8	8:53910709	4.785e-11	9	chr8:53910667..53910753	0.087	[]
15	rs338710843	4.807e-11	20	chr15:70617324..71585675	968.352	[COBLL1,GRB14,SLC38A11]
17	rs337333726	5.028e-11	7	chr17:20790489..20815356	24.868	[]
1	rs321044700	5.041e-11	62	chr1:112150393..112325961	175.569	[]
13	rs340201736	5.063e-11	25	chr13:133104723..133173279	68.557	[MELTF,NCBP2]
13	rs708835437	5.359e-11	86	chr13:84973692..85375208	401.517	[]
8	8:137270142	5.402e-11	17	chr8:136983267..137512538	529.272	[CFAP299]
6	6:111146336	5.459e-11	11	chr6:111145957..111146628	0.672	[]
14	rs332653406	5.495e-11	9	chr14:101279774..101505411	225.638	[PANK1,SLC16A12]
5	rs706417203	5.542e-11	46	chr5:53169552..53713311	543.76	[AEBP2]
1	rs327289665	5.581e-11	23	chr1:73296389..73486405	190.017	[BEND3,PDSS2]
3	rs345591315	5.596e-11	24	chr3:95793165..96117640	324.476	[CAMKMT,PREPL]
1	rs708557927	5.776e-11	9	chr1:235111320..235358436	247.117	[]
3	rs344363900	5.867e-11	11	chr3:48809550..49380620	571.071	[ECRG4,FHL2,NCK2,UXS1]
8	rs1111866899	5.896e-11	19	chr8:18826654..19716518	889.865	[ANAPC4,CCDC149,LGI2,PI4K2B,SEL1L3,SEPSECS,SLC34A2,ZCCHC4]
10	rs332294886	5.94e-11	27	chr10:7632099..8082289	450.191	[GPATCH2,SPATA17]
4	rs330812400	5.952e-11	69	chr4:46605946..47148946	543.001	[CALB1,DECR1,NBN,OSGIN2,RIPK2]
15	rs696626613	6.091e-11	23	chr15:39731234..40088877	357.644	[]
13	rs331363406	6.309e-11	55	chr13:154351623..154545448	193.826	[]
12	rs334762555	6.313e-11	36	chr12:27662054..28288885	626.832	[CA10]
13	rs335835042	6.55e-11	59	chr13:112649694..113386301	736.608	[NAALADL2,NLGN1]
9	rs337026512	6.582e-11	17	chr9:93557522..94335870	778.349	[ELAPOR2,GRM3]
13	rs701288510	6.634e-11	16	chr13:134750801..135164913	414.113	[OSBPL11,SLC12A8,SNX4,ZNF148]
4	rs339353500	6.87e-11	25	chr4:64586302..64597669	11.368	[]
13	rs344760373	6.886e-11	60	chr13:96483124..96686689	203.566	[TIPARP]
15	rs338451698	6.959e-11	22	chr15:107158353..107409267	250.915	[CD28,CTLA4,ICOS]
13	rs706808406	7.049e-11	29	chr13:170243686..170615461	371.776	[CADM2]
11	rs1112976521	7.146e-11	48	chr11:7971166..8886146	914.981	[FRY,N4BP2L1,RXFP2,ZAR1L]
13	rs1107966847	7.147e-11	13	chr13:82460066..82926885	466.82	[GRK7,RNF7,TFDP2]
9	rs694312261	7.206e-11	32	chr9:90096554..90727078	630.525	[DNAH11,SP4]
13	rs328701170	7.422e-11	7	chr13:162486257..162876308	390.052	[ARL6,EPHA6]
15	rs711700255	7.589e-11	21	chr15:73160146..73669928	509.783	[XIRP2]
2	rs318429525	7.729e-11	56	chr2:31782217..31831236	49.02	[]
4	rs704551286	7.799e-11	27	chr4:73780351..74347158	566.808	[CYP7A1,NSMAF,SDCBP,TOX]
4	rs340596152	7.876e-11	16	chr4:69221813..69475995	254.183	[]
14	rs340561986	8.487e-11	175	chr14:101448985..102133521	684.537	[KIF20B,PANK1]
18	rs334524313	8.608e-11	4	chr18:2656451..2692994	36.544	[]
3	rs345284627	8.807e-11	4	chr3:96868316..96961576	93.261	[]
1	rs323948039	8.855e-11	11	chr1:173623785..173908113	284.329	[]
14	rs323493297	8.922e-11	13	chr14:27821579..28376931	555.353	[AACS,BRI3BP,DHX37,SCARB1,UBC]
15	rs704438232	9.233e-11	8	chr15:58682975..58890971	207.997	[]
9	rs691620885	9.265e-11	48	chr9:32559833..33250515	690.683	[ANGPTL5,BIRC2,CEP126,CFAP300,MMP7,TMEM123,YAP1]
16	rs691616242	9.33e-11	22	chr16:46473172..47005159	531.988	[PIK3R1]
3	rs340631266	9.431e-11	97	chr3:72189551..72337758	148.208	[C2orf42,FAM136A,PCYOX1,SNRPG,TIA1]
6	rs697890140	9.459e-11	10	chr6:56456952..56553238	96.287	[]
1	rs327318427	9.623e-11	68	chr1:44990907..45326669	335.763	[PHF3,PTP4A1,ZUP1]
13	rs338604688	9.689e-11	16	chr13:150137728..150398976	261.249	[C3orf85,DPPA2,MORC1]
3	rs332186209	9.825e-11	4	chr3:49118091..49570220	452.13	[C2orf49,FHL2,GPR45,NCK2,TGFBRAP1]
2	rs324923097	9.898e-11	43	chr2:76027779..76607556	579.778	[AMH,AP3D1,BTBD2,CSNK1G2,DOT1L,GADD45B,IZUMO4,JSRP1,LINGO3,LMNB2,MKNK2,MOB3A,PEAK3,SPPL2B,TMPRSS9]
17	17:13550748	9.912e-11	19	chr17:13542525..13626060	83.536	[]
5	rs712268722	1e-10	36	chr5:91768789..92381918	613.13	[EPYC,KERA]
4	rs711988537	1.006e-10	32	chr4:76168836..76508403	339.568	[XKR4]
11	rs339462684	1.017e-10	16	chr11:44045931..44603517	557.587	[DACH1]
1	rs710077453	1.048e-10	12	chr1:75558892..75816467	257.576	[FIG4]
1	1:92934848	1.049e-10	7	chr1:92920371..93077504	157.134	[]
13	rs712959512	1.063e-10	11	chr13:28332623..28600408	267.786	[LARS2,TMEM158]
9	rs322095300	1.067e-10	13	chr9:94600602..94957801	357.2	[]
3	3:43553178	1.072e-10	8	chr3:43553177..43553230	0.054	[ZNF169]
11	rs696310134	1.093e-10	4	chr11:18890362..19065078	174.717	[CYSLTR2]
13	rs708853761	1.123e-10	21	chr13:191902362..192185495	283.134	[]
1	rs341459522	1.146e-10	37	chr1:38147874..39005211	857.338	[NKAIN2]
2	rs334533770	1.17e-10	12	chr2:39072965..39094101	21.137	[HTATIP2]
1	rs340092543	1.202e-10	15	chr1:234611794..235158963	547.17	[]
18	rs321723170	1.202e-10	4	chr18:49327674..49508189	180.516	[]
1	rs332881134	1.213e-10	27	chr1:107140229..107172881	32.653	[]
3	rs332982049	1.218e-10	29	chr3:49960908..50856978	896.071	[]
10	10:24932933	1.243e-10	11	chr10:24932907..24935390	2.484	[]
14	rs713292822	1.258e-10	5	chr14:7361705..7364096	2.392	[]
16	rs1109051581	1.289e-10	33	chr16:25439533..25852091	412.559	[C7,PRKAA1,PTGER4,RPL37,TTC33]
15	rs345069569	1.304e-10	46	chr15:89709610..89976012	266.403	[ZNF804A]
9	rs318928132	1.309e-10	21	chr9:4766401..4860796	94.396	[HBB,HBE1]
11	rs327678538	1.309e-10	29	chr11:5975777..6633727	657.951	[SLC7A1,SLC46A3]
13	rs712045670	1.311e-10	10	chr13:38519255..38763348	244.094	[ARHGEF3,TASOR]
13	rs345115030	1.312e-10	31	chr13:185528520..185639097	110.578	[NCAM2]
11	rs706667485	1.327e-10	8	chr11:7253158..7259954	6.797	[]
1	1:93078392	1.328e-10	6	chr1:93078335..93116588	38.254	[]
12	rs320624134	1.337e-10	29	chr12:23924081..24513895	589.815	[CBX1,CDK5RAP3,COPZ2,KPNB1,LRRC46,MRPL10,NFE2L1,OSBPL7,PNPO,SCRN2,SKAP1,SNX11,SP6,TBKBP1,TBX21]
1	rs343648639	1.348e-10	5	chr1:28594585..28615041	20.457	[AHI1]
13	rs331437702	1.354e-10	6	chr13:83588526..83659994	71.469	[PAQR9]
12	rs708716138	1.362e-10	6	chr12:31145295..31215024	69.73	[TOM1L1]
16	rs705022463	1.376e-10	32	chr16:26885168..27222731	337.564	[GHR]
1	rs321746679	1.463e-10	11	chr1:185159362..185168537	9.176	[]
1	rs326519993	1.469e-10	111	chr1:69346768..70299130	952.363	[]
15	rs327734152	1.483e-10	11	chr15:65463749..65874918	411.17	[DAPL1,PKP4]
10	rs320242125	1.493e-10	22	chr10:24930152..24959550	29.399	[CYB5R1]
2	rs1110870243	1.496e-10	9	chr2:54388232..54430199	41.968	[]
3	rs329310929	1.524e-10	22	chr3:84019007..84092993	73.987	[]
15	rs342219058	1.528e-10	11	chr15:88728874..89099658	370.785	[]
16	rs342275809	1.541e-10	33	chr16:14168285..14527776	359.492	[]
6	rs333757771	1.63e-10	11	chr6:134739757..134993494	253.738	[PTGFR]
10	10:24936127	1.67e-10	7	chr10:24936090..24938175	2.086	[]
15	rs1111925131	1.695e-10	74	chr15:18922532..19848307	925.776	[GPR39,LYPD1]
7	rs320830600	1.713e-10	66	chr7:40526793..41072284	545.492	[CLIC5,ENPP4,ENPP5,RCAN2]
3	rs698631012	1.719e-10	13	chr3:74350269..74448585	98.317	[]
8	rs694258857	1.739e-10	31	chr8:18278016..18939126	661.111	[CCDC149,DHX15,SOD3]
1	rs343639137	1.821e-10	12	chr1:100246755..100294709	47.955	[MAPK4]
1	rs707931267	1.825e-10	22	chr1:157036097..157417339	381.243	[]
9	rs321297348	1.867e-10	53	chr9:102246893..103087213	840.321	[CCDC146,FAM185A,FBXL13,FGL2,GSAP,LRRC17,PHTF2,PTPN12,RSBN1L,TMEM60]
1	rs319781377	1.936e-10	14	chr1:80508144..80610666	102.523	[]
1	rs330593131	1.951e-10	32	chr1:205758741..206006784	248.044	[BNC2]
1	rs706279710	1.983e-10	21	chr1:173602038..174014128	412.091	[]
1	rs331847047	2.021e-10	17	chr1:92926948..93148147	221.2	[]
18	rs704313171	2.023e-10	26	chr18:14629585..14817278	187.694	[AKR1B1]
6	rs339191548	2.026e-10	45	chr6:48125261..48496941	371.681	[DLL3,DYRK1B,EID2,FBL,LGALS13,PSMC4,SELENOV,SUPT5H,TIMM50,ZNF546]
13	rs1111113033	2.032e-10	110	chr13:148754594..149626910	872.317	[]
7	rs332502916	2.036e-10	36	chr7:54002171..54422607	420.437	[]
13	rs321218977	2.066e-10	40	chr13:34980685..34990451	9.767	[]
7	rs339495713	2.067e-10	166	chr7:19183664..20056286	872.623	[ACOT13,ALDH5A1,ARMH2,C6orf62,CARMIL1,CMAH,DCDC2,GMNN,GPLD1,KIAA0319,MRS2,RIPOR2,TDP2]
12	rs334593085	2.067e-10	9	chr12:36983489..37275620	292.132	[BCAS3]
5	rs323512225	2.073e-10	47	chr5:71408837..71969399	560.563	[LRRK2,SLC2A13]
9	rs711573923	2.084e-10	19	chr9:20697956..21080623	382.668	[FZD4,ME3,TMEM135]
1	rs323925735	2.086e-10	32	chr1:5664344..5707999	43.656	[PRKN]
6	rs343710922	2.097e-10	111	chr6:79030665..79403685	373.021	[EIF4G3]
4	rs331048735	2.1e-10	36	chr4:49432852..50313417	880.566	[CNBD1,CNGB3,CPNE3]
1	rs713555091	2.1e-10	10	chr1:98790763..99030627	239.865	[DYM]
15	rs320977690	2.104e-10	40	chr15:95059554..95111827	52.274	[MFSD6,NEMP2]
6	rs344407641	2.109e-10	14	chr6:33197335..33239106	41.772	[]
7	rs336902105	2.109e-10	24	chr7:27624873..27769340	144.468	[KHDRBS2]
8	rs710031184	2.131e-10	23	chr8:19172748..20010952	838.205	[ANAPC4,PI4K2B,RBPJ,SEL1L3,SLC34A2,ZCCHC4]
1	rs342766945	2.149e-10	11	chr1:253844936..254207259	362.324	[ALAD,BSPRY,C9orf43,CDC26,FKBP15,HDHD3,RGS3,RNF183,SLC31A1,WDR31]
7	rs330859608	2.177e-10	40	chr7:27074436..27562617	488.182	[GCLC,KHDRBS2,KLHL31]
13	rs327033498	2.179e-10	38	chr13:85002335..85630925	628.591	[]
9	rs696661652	2.199e-10	22	chr9:93072520..93327411	254.892	[CROT]
3	rs337256776	2.216e-10	21	chr3:105590874..105751824	160.951	[]
4	rs334619192	2.227e-10	28	chr4:9281496..9567250	285.755	[]
16	16:25142480	2.236e-10	7	chr16:24976580..25164996	188.417	[]
11	rs705859169	2.247e-10	8	chr11:17890328..18419678	529.351	[ARL11,CAB39L,KPNA3,PHF11,RCBTB1,SETDB2]
1	rs321186859	2.257e-10	9	chr1:53204771..53637048	432.278	[CEP162,MRAP2]
13	rs334959622	2.262e-10	7	chr13:150188476..150194191	5.716	[DPPA2]
3	rs323301153	2.279e-10	14	chr3:44758516..44852158	93.643	[]
16	rs340316848	2.29e-10	8	chr16:59543536..59696078	152.543	[]
5	rs343636188	2.348e-10	40	chr5:29448638..29722884	274.247	[LEMD3,MSRB3,WIF1]
4	rs325246348	2.349e-10	69	chr4:58775078..58830423	55.346	[]
5	5:20192407	2.359e-10	17	chr5:20189390..20202637	13.248	[]
6	rs1109458758	2.361e-10	8	chr6:58550476..58554915	4.44	[]
14	rs326128576	2.365e-10	13	chr14:7349096..7364689	15.594	[]
6	rs333151663	2.379e-10	8	chr6:50894159..50897322	3.164	[]
3	rs323363432	2.388e-10	64	chr3:23585922..24500922	915.001	[CDR2,EEF2K,IGSF6,METTL9,MOSMO,OTOA,PDZD9,POLR3E,SDR42E2,UQCRC2,VWA3A]
12	rs344670114	2.396e-10	13	chr12:45828560..46430268	601.709	[BLMH,EFCAB5,NSRP1,SLC6A4,TMIGD1]
1	rs326789003	2.401e-10	19	chr1:65368860..65548445	179.586	[]
6	6:56504172	2.401e-10	4	chr6:56504162..56553120	48.959	[]
1	rs335897532	2.412e-10	5	chr1:111814448..112305341	490.894	[FOXB1]
12	rs343532886	2.419e-10	29	chr12:28707039..28808217	101.179	[]
13	rs333933235	2.423e-10	4	chr13:68561116..68755100	193.985	[MKRN2,RAF1,TMEM40]
16	rs706850517	2.435e-10	16	chr16:28213300..28707224	493.925	[FGF10,NNT]
9	rs703999221	2.526e-10	14	chr9:28999612..29157797	158.186	[]
8	rs335420953	2.538e-10	13	chr8:56937453..57412376	474.924	[]
9	rs692759304	2.589e-10	12	chr9:98924396..99614614	690.219	[CD36,SEMA3C]
1	rs694741198	2.591e-10	18	chr1:229999169..230196430	197.262	[VPS13A]
16	rs322711599	2.596e-10	37	chr16:59248892..59627504	378.613	[]
2	2:68322581	2.605e-10	6	chr2:68153587..68557114	403.528	[]
14	rs323226375	2.673e-10	7	chr14:48720376..48815572	95.197	[SLC5A4]
9	rs328637617	2.678e-10	19	chr9:103296735..103907500	610.766	[DNAJC2,ORC5,PMPCB,PSMC2,RELN,SLC26A5]
14	rs341801807	2.708e-10	15	chr14:129263661..129810368	546.708	[BAG3,GRK5,INPP5F,MCMBP,RGS10,SEC23IP,TIAL1]
6	6:56532688	2.712e-10	14	chr6:56481892..56551722	69.831	[]
13	rs323373992	2.724e-10	31	chr13:69243929..69929976	686.048	[C3orf20,CCDC174,FGD5,MRPS25,NR2C2,RBSN,TMCC1,TRH]
1	rs344506389	2.735e-10	4	chr1:194988417..195108139	119.723	[KCNH5]
6	rs337086905	2.78e-10	13	chr6:89811320..89975283	163.964	[]
10	10:24934132	2.875e-10	4	chr10:24934104..24934144	0.041	[]
13	rs694143148	2.905e-10	8	chr13:36023677..36363557	339.881	[CACNA2D3]
8	rs334565126	2.93e-10	47	chr8:96681263..96943690	262.428	[ABHD18,JADE1,LARP1B,MFSD8]
8	rs321251037	2.932e-10	5	chr8:23091266..23099323	8.058	[]
13	rs326840140	2.934e-10	36	chr13:95091027..95269245	178.219	[MME]
3	rs323205393	2.96e-10	7	chr3:104200575..104215841	15.267	[]
8	rs789260885	2.991e-10	5	chr8:18337405..18360408	23.004	[]
5	rs793831236	2.995e-10	16	chr5:41843776..42317331	473.556	[BICD1,RESF1]
7	rs345913651	3.009e-10	97	chr7:34673838..35481931	808.094	[DAAM2,KCNK16,KCNK17,KIF6,MOCS1]
13	rs318424902	3.019e-10	50	chr13:147952984..148189487	236.504	[CD96,PHLDB2,ZBED2]
13	rs322997964	3.039e-10	12	chr13:249995..623721	373.727	[CPNE4]
4	rs345517957	3.044e-10	8	chr4:72285969..72708013	422.045	[CHD7]
15	rs339348124	3.064e-10	9	chr15:35299402..35496430	197.029	[]
1	rs323807897	3.071e-10	31	chr1:186353821..186923512	569.692	[AP5M1,CCDC198,EXOC5,NAA30,SLC35F4]
5	rs342358819	3.094e-10	7	chr5:91561850..92163505	601.656	[DCN,EPYC,KERA,LUM]
6	rs81339454	3.146e-10	17	chr6:52692494..53047365	354.872	[AP2S1,ARHGAP35,NPAS1,SAE1,TMEM160,ZC3H4]
17	17:13553139	3.151e-10	6	chr17:13542155..13553139	10.985	[]
6	rs318906509	3.179e-10	11	chr6:139149737..139215418	65.682	[LRRIQ3]
11	rs324490616	3.188e-10	8	chr11:5004562..5009720	5.159	[LNX2]
3	rs341980415	3.202e-10	20	chr3:27084363..27878204	793.842	[XYLT1]
3	rs711125670	3.204e-10	58	chr3:51808053..52395544	587.492	[IL1R1,IL1R2,IL1RL1,IL1RL2,IL18R1]
2	rs345656433	3.234e-10	8	chr2:120257387..120379469	122.083	[COMMD10]
5	rs326891272	3.421e-10	9	chr5:90818647..91349117	530.471	[BTG1]
6	rs329636904	3.426e-10	52	chr6:124669707..125065585	395.879	[]
14	rs320865052	3.433e-10	5	chr14:7361742..7363774	2.033	[]
2	rs698250706	3.45e-10	7	chr2:86220698..86665798	445.101	[OTP,TBCA,WDR41]
11	rs330191061	3.456e-10	11	chr11:65107842..65490952	383.111	[CLDN10,DNAJC3,UGGT2]
17	rs328455304	3.463e-10	31	chr17:29533735..30113987	580.253	[FOXA2]
11	rs339650393	3.464e-10	26	chr11:18485654..18542523	56.87	[CDADC1,MLNR]
3	rs323138481	3.469e-10	49	chr3:24236589..24801861	565.273	[]
10	rs326350375	3.479e-10	4	chr10:13186846..13452744	265.899	[ENAH,LBR]
7	rs331066378	3.494e-10	7	chr7:36880236..37781520	901.285	[BYSL,C6orf132,CCND3,FRS3,GUCA1A,GUCA1B,MED20,MRPS10,PGC,TAF8,TFEB,TOMM6,TRERF1,UBR2,USP49]
15	rs332249341	3.494e-10	15	chr15:102538809..103282209	743.401	[SATB2]
7	rs323380817	3.502e-10	30	chr7:95034049..95211457	177.409	[SIPA1L1]
7	rs320713858	3.513e-10	7	chr7:36225494..36600666	375.173	[NFYA,OARD1,TREM1,TREM2,TREML1,TREML2,TSPO2,UNC5CL]
13	rs339652114	3.54e-10	7	chr13:990526..1020487	29.962	[MRPL3]
9	rs343200637	3.56e-10	24	chr9:60625920..60976150	350.231	[GLB1L2,JAM3,NCAPD3,THYN1,VPS26B]
14	rs326960083	3.572e-10	63	chr14:115971629..116539003	567.375	[SORCS3]
4	rs690182023	3.632e-10	32	chr4:77781186..78351649	570.464	[PCMTD1,ST18]
16	rs338559971	3.659e-10	29	chr16:27123920..27579858	455.939	[CCDC152,GHR,SELENOP]
11	rs342209695	3.67e-10	5	chr11:77404499..77964700	560.202	[ARHGEF7]
8	rs329391771	3.67e-10	5	chr8:19632002..20015500	383.499	[RBPJ,SEL1L3]
4	rs333739339	3.737e-10	54	chr4:123797357..124207920	410.564	[CCDC18,DR1,MTF2,TMED5]
12	rs346173994	3.769e-10	16	chr12:32339467..32476810	137.344	[ANKFN1]
9	rs346068293	3.84e-10	200	chr9:79248085..80241640	993.556	[]
12	rs327475195	3.857e-10	7	chr12:34275023..34403262	128.24	[DYNLL2,SRSF1]
10	rs338420628	3.863e-10	35	chr10:7005722..7723233	717.512	[ESRRG,GPATCH2]
11	rs698457742	3.868e-10	32	chr11:42895539..43222248	326.71	[]
15	rs344502786	3.904e-10	29	chr15:85919844..86289768	369.925	[]
1	rs333195573	3.924e-10	20	chr1:209074209..209458131	383.923	[MPDZ]
1	rs336063818	3.998e-10	6	chr1:72825923..73000110	174.188	[CRYBG1,QRSL1]
17	17:60459252	4.005e-10	9	chr17:59959603..60500713	541.111	[FAM217B,PPP1R3D]
16	rs703394008	4.022e-10	6	chr16:24061748..24404840	343.093	[FYB1,OSMR,RICTOR]
4	rs340743004	4.041e-10	9	chr4:15580277..16121108	540.832	[ANXA13,ATAD2,FAM91A1,FBXO32,FER1L6,KLHL38,ZHX1]
6	rs692743881	4.062e-10	76	chr6:56456204..56553294	97.091	[]
17	rs81486017	4.067e-10	5	chr17:24195676..24751285	555.61	[MACROD2]
10	10:24936519	4.14e-10	10	chr10:24936422..24936541	0.12	[]
13	rs339814476	4.168e-10	45	chr13:150720980..151292947	571.968	[CIP2A,DZIP3,HHLA2,MYH15]
8	8:54029796	4.211e-10	4	chr8:54029779..54029823	0.045	[]
8	rs333929182	4.221e-10	6	chr8:23092324..23440687	348.364	[]
7	rs344165208	4.237e-10	6	chr7:24182441..24317291	134.851	[AGER,AGPAT1,EGFL8,GPSM3,NOTCH4,PBX2,PPT2,PRRT1,RNF5]
8	rs333984087	4.278e-10	43	chr8:59614799..60528048	913.25	[]
1	rs335908977	4.28e-10	8	chr1:167570885..167613730	42.846	[]
5	rs321463289	4.311e-10	16	chr5:43014047..43261188	247.142	[CAPRIN2,IPO8]
8	rs321798772	4.359e-10	4	chr8:3792088..4126359	334.272	[BLOC1S4,TADA2B]
13	rs320380251	4.373e-10	44	chr13:20102086..20147497	45.412	[]
8	rs710078208	4.377e-10	5	chr8:88852739..89260719	407.981	[SLC7A11]
1	rs321109743	4.383e-10	24	chr1:161779686..161813173	33.488	[]
6	rs691572541	4.393e-10	51	chr6:153149346..154001609	852.264	[FGGY,MYSM1,OMA1,TACSTD2]
17	rs343208478	4.398e-10	11	chr17:11203711..11271956	68.246	[PLAT]
15	rs695727850	4.451e-10	4	chr15:121100776..121177701	76.926	[NHEJ1]
2	rs693063961	4.457e-10	12	chr2:113254990..113558397	303.408	[FBXL17]
14	rs342497713	4.463e-10	40	chr14:101849669..101927825	78.157	[]
18	rs337889330	4.466e-10	21	chr18:9555712..9834232	278.521	[HIPK2,KDM7A,PARP12,TBXAS1]
2	rs328643806	4.47e-10	25	chr2:133492347..134101729	609.383	[CDC42SE2,FNIP1,LYRM7]
11	rs694682043	4.481e-10	4	chr11:17656488..17889457	232.97	[KCNRG,SPRYD7,TRIM13]
4	rs338512895	4.509e-10	78	chr4:47158874..47789306	630.433	[]
11	rs338002187	4.598e-10	42	chr11:39464748..39531409	66.662	[]
17	17:13547234	4.6e-10	4	chr17:13542436..13625746	83.311	[]
13	rs337504151	4.636e-10	10	chr13:302583..364627	62.045	[]
5	rs331060251	4.64e-10	6	chr5:24329218..24343934	14.717	[]
14	14:48830371	4.656e-10	5	chr14:48821117..48830380	9.264	[]
17	rs709827724	4.691e-10	15	chr17:56552066..56571991	19.926	[]
1	rs325669519	4.698e-10	29	chr1:173820767..174531868	711.102	[]
13	rs345385046	4.702e-10	34	chr13:94109933..94183363	73.431	[ARHGEF26]
15	rs337866354	4.704e-10	14	chr15:35242375..35274721	32.347	[]
8	rs330413075	4.707e-10	10	chr8:29439330..29672182	232.853	[TBC1D1]
9	rs329487575	4.718e-10	13	chr9:89158403..89472356	313.954	[ITGB8,MACC1]
4	rs344212251	4.723e-10	100	chr4:51823263..52590020	766.758	[RALYL]
11	rs340091691	4.753e-10	14	chr11:59487972..59593724	105.753	[]
17	rs334991440	4.775e-10	116	chr17:22593153..23027680	434.528	[FLRT3,MACROD2,SEL1L2]
9	rs336919182	4.782e-10	107	chr9:80566519..81171903	605.385	[NDUFA4,PHF14,THSD7A]
3	rs339740187	4.796e-10	6	chr3:80680819..81050369	369.551	[KIAA1841,PAPOLG,PEX13,PUS10,REL]
16	rs331585218	4.827e-10	20	chr16:53948410..54331619	383.21	[DOCK2,INSYN2B,SPDL1]
3	rs705803048	4.879e-10	36	chr3:108045729..108705089	659.361	[CAPN13,CAPN14,EHD3,GALNT14,LCLAT1,XDH]
10	rs345813848	4.934e-10	24	chr10:14585381..14996355	410.975	[CDC42BPA,COQ8A]
7	rs333186882	4.956e-10	13	chr7:26364941..26463147	98.207	[TINAG]
15	rs699267991	4.989e-10	29	chr15:52334870..53090038	755.169	[NRG1]
1	rs329805330	5.001e-10	9	chr1:253385236..253784314	399.079	[INIP,SAL1,SLC46A2,SNX30]
9	rs334337484	5.013e-10	35	chr9:70916964..71875968	959.005	[CDK14,FZD1,MTERF1]
8	rs328759084	5.027e-10	5	chr8:87203925..87225636	21.712	[MAML3]
7	rs326433499	5.037e-10	93	chr7:32112807..32248701	135.895	[KCTD20,PXT1,STK38]
13	rs345283485	5.038e-10	19	chr13:68523307..69032948	509.642	[CAND2,EFCAB12,H1-8,IFT122,MBD4,MKRN2,MKRN2OS,PLXND1,RAF1,RHO,RPL32,TMEM40,TSEN2]
1	rs341262634	5.06e-10	5	chr1:58011462..58012533	1.072	[BACH2]
14	rs321271988	5.069e-10	12	chr14:101936702..102125009	188.308	[]
13	rs345921300	5.08e-10	15	chr13:110415401..110595762	180.362	[FNDC3B,TMEM212]
3	rs703349433	5.101e-10	5	chr3:105421573..105484416	62.844	[]
17	17:13543723	5.108e-10	6	chr17:13543723..13579432	35.71	[]
8	rs342726696	5.126e-10	15	chr8:66602767..66611064	8.298	[]
8	rs320120224	5.132e-10	4	chr8:135371107..135418544	47.438	[LIN54,THAP9]
1	rs328065751	5.156e-10	5	chr1:92932166..93117380	185.215	[]
1	rs320765036	5.157e-10	12	chr1:106897335..107007103	109.769	[FECH,MTFMT,NARS1,SPG21]
8	rs333815449	5.166e-10	9	chr8:18992053..19488052	496	[ANAPC4,LGI2,PI4K2B,SEPSECS,SLC34A2,ZCCHC4]
8	rs329719273	5.213e-10	5	chr8:30147887..30307571	159.685	[FAM114A1,TLR1,TLR6,TMEM156]
1	1:93087348	5.235e-10	4	chr1:93077210..93148184	70.975	[]
2	rs342931643	5.29e-10	50	chr2:56628316..57211335	583.02	[GCSAML,NLRP3,OR2B11,OR2G2,ZNF496]
12	rs339614460	5.306e-10	9	chr12:27518213..27614750	96.538	[MBTD1,UTP18]
2	rs336709928	5.34e-10	8	chr2:69823288..70496831	673.544	[ACP5,ANGPTL8,CCDC151,CCDC159,CNN1,DOCK6,ECSIT,ELAVL3,ELOF1,EPOR,KANK2,LDLR,PLPPR2,PRKCSH,RAB3D,RGL3,SPC24,SWSAP1,TMEM205,TSPAN16,ZNF653]
1	rs337922375	5.343e-10	16	chr1:123850096..124183938	333.843	[SEMA6D]
14	rs343818289	5.375e-10	13	chr14:41876398..42163433	287.036	[CORO1C,DAO,SSH1,SVOP]
5	rs335496498	5.379e-10	15	chr5:38607825..38767421	159.597	[CAPS2,GLIPR1,GLIPR1L1,GLIPR1L2]
1	rs323908056	5.388e-10	10	chr1:265416759..265623165	206.407	[NR6A1,OLFML2A]
8	rs333929013	5.414e-10	62	chr8:48335830..49266275	930.446	[]
16	rs698159731	5.422e-10	41	chr16:31026535..31921128	894.594	[]
3	rs329806212	5.427e-10	30	chr3:7647044..7700050	53.007	[]
5	rs332568054	5.436e-10	14	chr5:101533189..101622676	89.488	[PPP1R12A]
4	rs319669163	5.503e-10	27	chr4:78697938..79157120	459.183	[SNTG1]
2	rs318914927	5.539e-10	23	chr2:104169752..104557463	387.712	[]
7	rs345504140	5.575e-10	36	chr7:17512136..18000090	487.955	[]
15	rs342203147	5.609e-10	9	chr15:33109067..33668105	559.039	[DLGAP2,KBTBD11]
3	rs791352082	5.612e-10	12	chr3:104448647..104688202	239.556	[]
7	rs339527243	5.619e-10	4	chr7:38838241..39234108	395.868	[CAPN11,SLC29A1,TMEM63B]
4	rs1108940205	5.633e-10	25	chr4:69895546..69928595	33.05	[]
1	rs322758034	5.728e-10	17	chr1:56000129..56464940	464.812	[AKIRIN2,ORC3,SPACA1]
5	rs700718993	5.767e-10	15	chr5:36221533..36461568	240.036	[TRHDE]
5	rs335988601	5.866e-10	5	chr5:49366258..49469241	102.984	[SOX5]
2	rs694822480	5.931e-10	16	chr2:78389339..79086688	697.35	[CANX,HNRNPH1,LTC4S,MAML1,MAPK9,MGAT4B,RASGEF1C,RUFY1,SQSTM1,TBC1D9B]
8	rs704549642	5.982e-10	36	chr8:106252449..106642464	390.016	[]
5	rs332654869	5.988e-10	8	chr5:34930147..35167381	237.235	[]
15	rs320964531	6.002e-10	8	chr15:19880719..20038550	157.832	[SLC35F5]
5	rs339996562	6.062e-10	32	chr5:14406050..14865597	459.548	[ADCY6,CCNT1,TEX49]
15	rs692475052	6.101e-10	15	chr15:57159729..57660651	500.923	[ARHGEF4,FAM168B,PLEKHB2]
8	rs325311143	6.159e-10	19	chr8:31017134..31307570	290.437	[N4BP2,PDS5A]
8	rs326778976	6.18e-10	9	chr8:86427422..86430451	3.03	[TBC1D9]
4	rs335719069	6.261e-10	28	chr4:55761042..56042195	281.154	[ZNF704]
2	rs331595779	6.296e-10	24	chr2:10281848..10441097	159.25	[PAG6]
8	rs328722518	6.308e-10	12	chr8:34754145..35428316	674.172	[GNPDA2,GUF1,KCTD8]
5	rs335918634	6.358e-10	18	chr5:95485910..95613465	127.556	[]
15	rs325669872	6.378e-10	16	chr15:84960111..85001365	41.255	[]
17	rs323717440	6.386e-10	6	chr17:14916694..14967545	50.852	[TRMT6]
13	rs318243614	6.39e-10	17	chr13:146921329..147212814	291.486	[CCDC80,CD200R1,GTPBP8]
6	rs319514996	6.43e-10	85	chr6:52275264..52728783	453.52	[AP2S1,ARHGAP35,CALM3,CCDC8,CCDC61,DACT3,FKRP,GNG8,HIF3A,NOVA2,PGLYRP1,PPP5C,PRKD2,PTGIR,SLC1A5,STRN4]
7	rs323356019	6.447e-10	5	chr7:30238484..30600584	362.101	[GRM4,ILRUN,NUDT3,PACSIN1,SPDEF]
16	rs697923072	6.573e-10	13	chr16:46772171..47118743	346.573	[]
[truncated: 175 more rows]
